# Supplementary material for: Analysis of 100,000 human cancer genomes reveals the landscape of tumor mutational burden
Source: Genome Med. 2017 Apr 19;9:34. doi: 10.1186/s13073-017-0424-2 (PMC5395719; doi:10.1186/s13073-017-0424-2)
Supplement: Supplementary file 3 — Summary of TMB properties by disease (xls). Specimen count, median TMB, maximum TMB, percentage of cases with TMB >20 mutations/Mb, and 95% binomial confidence intervals on the percentage of cases with TMB >20 are provided. (XLSX 18 kb) [file 13073_2017_424_MOESM3_ESM.xlsx]

## Sheet: Sheet1
Disease type	Specimen count	Median TMB	Maximum TMB	Percent cases with >20 mutations/Mb	95% CI
skin basal cell carcinoma	92	47.3	215.317	70.7	59.5 - 78
skin squamous cell carcinoma (scc)	266	45.2	409.012	67.3	61.1 - 72.3
skin melanoma	879	14.4	632.438	39.7	36.5 - 43
unknown primary melanoma	1324	12.6	469.373	37.6	35 - 40.3
lung large cell carcinoma	74	12.2	56.7572	24.3	14.9 - 33.7
lymph node lymphoma diffuse large b cell	348	10	251.219	18.4	14.4 - 22.5
lung small cell undifferentiated carcinoma	913	9.9	227.93	9	7.3 - 11
lung large cell neuroendocrine carcinoma	288	9.9	98.199	19.8	15.6 - 24.8
lung squamous cell carcinoma (scc)	2102	9	521.626	11.3	10 - 12.7
lymph node lymphoma follicular lymphoma	107	8.3	26.7076	3.7	1.5 - 9.2
bladder carcinoma (nos)	77	8.1	36.9372	14.3	7.2 - 22.3
lung non-small cell lung carcinoma (nos)	2636	8.1	173.875	17	15.6 - 18.5
unknown primary squamous cell carcinoma (scc)	606	7.6	344.147	21.6	18.5 - 25.1
bladder urothelial (transitional cell) carcinoma	1218	7.2	119.774	11.9	10.2 - 13.8
unknown primary urothelial carcinoma	188	7.2	107.208	13.8	9.2 - 18.9
lung sarcomatoid carcinoma	130	7.2	165.162	19.2	13.4 - 26.8
unknown primary undifferentiated small cell carcinoma	117	6.3	56.7572	8.5	4.7 - 15
head and neck melanoma	59	6.3	170.272	25.4	16.1 - 37.8
lung adenocarcinoma	11855	6.3	754.961	12.3	11.8 - 12.9
lymph node lymphoma b-cell (nos)	88	6.3	37.5576	11.4	5.5 - 18.3
rectum squamous cell carcinoma (scc)	52	5.9	33.3336	3.8	0.1 - 10.1
lung adenosquamous carcinoma	154	5.4	72.9736	12.3	8 - 18.5
anus squamous cell carcinoma (scc)	232	5.4	55.8563	5.6	3 - 8.8
cervix squamous cell carcinoma (scc)	284	5.4	72.9736	6.7	4 - 9.8
kidney urothelial carcinoma	224	5.4	499.103	6.3	3.8 - 10.2
unknown primary sarcomatoid carcinoma	64	5.4	123.556	15.6	8.7 - 26.4
ureter urothelial carcinoma	88	5.4	45.9463	6.8	2.5 - 12.6
vulva squamous cell carcinoma (scc)	72	5.2	41.6056	4.2	1.4 - 11.5
stomach adenocarcinoma intestinal type	58	5	81.9504	19	10.9 - 30.9
gastroesophageal junction adenocarcinoma	1498	5	865.773	2.5	1.8 - 3.4
esophagus carcinoma (nos)	67	5	38.7391	3	0.8 - 10.2
head and neck squamous cell carcinoma (hnscc)	1184	5	334.237	10.1	8.5 - 11.9
esophagus squamous cell carcinoma (scc)	219	5	53.1536	1.8	0.5 - 3.9
uterus endometrial adenocarcinoma endometrioid	459	4.5	615.258	18.5	15 - 22.1
nasopharynx and paranasal sinuses squamous cell carcinoma (scc)	67	4.5	48.649	9	4.2 - 18.2
bladder adenocarcinoma	80	4.5	36.9372	2.5	0.7 - 8.7
colon adenocarcinoma (crc)	7758	4.5	752.258	5.3	4.8 - 5.8
penis squamous cell carcinoma (scc)	60	4.5	36.5625	6.7	2.6 - 15.9
small intestine adenocarcinoma	277	4.5	278.381	8.3	5.3 - 11.7
unknown primary carcinoma (nos)	1405	4.5	445.95	10.7	9.2 - 12.5
uterus endometrial adenocarcinoma (nos)	743	4.5	636.041	14.7	12.3 - 17.4
skin merkel cell carcinoma	206	4.3	228.831	37.9	31.1 - 44.2
head and neck carcinoma (nos)	69	3.8	95.8189	5.8	2.3 - 14
unknown primary malignant neoplasm (nos)	491	3.8	607.212	14.9	11.8 - 18.1
breast carcinoma (nos)	4722	3.8	135.136	3.1	2.6 - 3.6
colon neuroendocrine carcinoma	140	3.7	63.0636	4.3	1.5 - 8.1
uterus carcinosarcoma	245	3.6	311.714	3.3	1.7 - 6.3
skin adnexal carcinoma	74	3.6	238.286	12.2	6.5 - 21.5
unknown primary adenocarcinoma	2751	3.6	418.577	6.9	6 - 7.9
ovary epithelial carcinoma (nos)	823	3.6	308.111	2.1	1.3 - 3.3
stomach adenocarcinoma (nos)	962	3.6	131.533	5.5	4.2 - 7.1
duodenum adenocarcinoma	249	3.6	126.127	6	3.4 - 9.2
prostate undifferentiated carcinoma	91	3.6	83.7845	7.7	3.8 - 15
breast invasive ductal carcinoma (idc)	4297	3.6	261.263	1.4	1 - 1.7
cervix adenocarcinoma	195	3.6	60.3608	3.6	1.4 - 6.5
liver hepatocellular carcinoma (hcc)	602	3.6	65.5603	1	0.5 - 2.2
ovary carcinosarcoma	134	3.6	650.456	2.2	0.8 - 6.4
ovary high grade serous carcinoma	348	3.6	12.6127	0	0 - 1.1
brain gliosarcoma	51	3.6	157.742	2	0.1 - 10.3
fallopian tube serous carcinoma	188	3.6	17.1173	0	0 - 2
gallbladder adenocarcinoma	511	3.6	418.577	2.2	1.2 - 3.8
ovary endometrioid adenocarcinoma	105	3.6	69.3699	8.6	4.6 - 15.5
rectum adenocarcinoma (crc)	1318	3.6	851.358	2.2	1.5 - 3.1
salivary gland carcinoma (nos)	160	3.6	218.02	6.3	3.4 - 11.1
uterus endometrial adenocarcinoma clear cell	62	3.6	72.0727	8.1	2.5 - 15.4
prostate neuroendocrine carcinoma	99	3.6	370.273	5.1	2.2 - 11.3
lymph node lymphoma mantle cell	75	3.3	14.1884	0	0 - 4.9
lymph node lymphoma t-cell (nos)	91	3.3	145.223	4.4	1.1 - 9.2
soft tissue angiosarcoma	157	3.3	157.742	13.4	8.4 - 18.9
bone marrow multiple myeloma	1580	3.3	60.9268	1.2	0.8 - 1.9
unknown primary serous carcinoma	64	3.2	24.3245	3.1	0.9 - 10.7
stomach adenocarcinoma diffuse type	230	2.7	159.461	3	1.5 - 6.1
kidney clear cell carcinoma	537	2.7	29.73	0.2	0 - 0.7
salivary gland mucoepidermoid carcinoma	55	2.7	159.461	7.3	2.9 - 17.3
breast metaplastic carcinoma	142	2.7	39.64	2.1	0.7 - 6
breast invasive lobular carcinoma (ilc)	520	2.7	76.5772	5.4	3.8 - 7.7
brain glioblastoma (gbm)	2729	2.7	660.366	4.2	3.5 - 5
ovary serous carcinoma	2100	2.7	511.875	0.4	0.2 - 0.7
brain oligodendroglioma	321	2.7	807.214	8.4	5.6 - 11.6
pancreas acinar cell carcinoma	65	2.7	14.4145	0	0 - 5.6
salivary gland adenocarcinoma	139	2.7	152.253	2.2	0.4 - 5.1
kidney renal papillary carcinoma	152	2.7	13.5136	0	0 - 2.5
uterus endometrial adenocarcinoma papillary serous	395	2.7	484.138	1.5	0.5 - 2.9
ovary mucinous carcinoma	57	2.7	20.7209	1.8	0 - 6.3
ovary clear cell carcinoma	236	2.7	105.406	1.7	0.7 - 4.3
kidney renal cell carcinoma (nos)	543	2.7	20.7209	0.2	0 - 0.7
adrenal gland cortical carcinoma	204	2.7	81.9504	2.5	1.1 - 5.6
testis germ cell tumor (non-seminoma)	71	2.7	15.3154	0	0 - 5.1
soft tissue neuroblastoma	265	2.7	56.7572	0.4	0 - 1.4
nasopharynx and paranasal sinuses undifferentiated carcinoma	105	2.7	31.5318	1.9	0 - 5.2
kidney carcinoma (nos)	59	2.7	29.73	1.7	0.1 - 9
kidney sarcomatoid carcinoma	70	2.7	46.6487	1.4	0 - 5.2
pancreatobiliary carcinoma (nos)	594	2.7	54.0545	2.2	1.2 - 3.5
unknown primary undifferentiated neuroendocrine carcinoma	674	2.7	401.805	6.1	4.4 - 8
pancreas neuroendocrine carcinoma	233	2.7	559.464	1.7	0.4 - 3.7
prostate acinar adenocarcinoma	1448	2.7	1241.45	3.4	2.5 - 4.4
uterus sarcoma (nos)	54	2.6	10.85	0	0 - 6.6
kidney wilms tumor	62	2.5	16.2163	0	0 - 5.8
thymus carcinoma (nos)	168	2.5	30.6309	3.6	1.6 - 7.6
soft tissue rhabdomyosarcoma (nos)	89	2.5	55.0845	1.1	0.1 - 6.1
soft tissue leiomyosarcoma	567	2.5	53.4152	0.7	0.2 - 1.5
liver cholangiocarcinoma	1456	2.5	122.524	1.9	1.3 - 2.7
appendix adenocarcinoma	400	2.5	64.8654	2	1 - 3.9
thyroid anaplastic carcinoma	147	2.5	100.902	1.4	0.4 - 4.8
pancreas carcinoma (nos)	653	2.5	136.164	1.4	0.6 - 2.4
peritoneum serous carcinoma	194	2.5	12.6127	0	0 - 1.9
bile duct adenocarcinoma	227	2.5	39.084	2.6	1.2 - 5.6
soft tissue malignant peripheral nerve sheath tumor (mpnst)	134	2.5	141.207	8.2	4.1 - 13.2
soft tissue sarcoma undifferentiated	260	2.5	401.449	8.1	5 - 11.6
bone osteosarcoma	283	2.5	26.7076	0.4	0 - 1.3
soft tissue sarcoma (nos)	636	2.5	167.569	5	3.5 - 6.8
bone marrow leukemia t cell acute (t-all)	75	2.5	11.6846	0	0 - 4.9
soft tissue rhabdomyosarcoma embryonal	54	2.5	8.34613	0	0 - 6.6
unknown primary gist	132	2.5	10.8109	0	0 - 2.8
uterus leiomyosarcoma	349	2.5	63.0387	0.9	0.2 - 2.1
soft tissue myxofibrosarcoma	58	2.2	145.223	1.7	0 - 6.2
ovary granulosa cell tumor	144	1.8	9.90999	0	0 - 2.6
brain ependymoma	108	1.8	37.8232	0.9	0 - 5.1
lung atypical carcinoid	83	1.8	180.182	1.2	0.1 - 6.5
brain meningioma	326	1.8	152.554	0.9	0.2 - 2.2
salivary gland acinic cell tumor	81	1.8	668.474	1.2	0 - 4.5
thyroid carcinoma (nos)	123	1.8	20.7209	0.8	0 - 3
thyroid medullary carcinoma	96	1.8	26.4763	1	0.1 - 5.7
thyroid follicular carcinoma	68	1.8	18.9191	0	0 - 5.3
small intestine gist	114	1.8	8.82542	0	0 - 3.3
appendix mucinous neoplasm (nos)	106	1.8	51.6918	0.9	0 - 3.5
salivary gland adenoid cystic carcinoma	184	1.8	7.56465	0	0 - 2
pancreas ductal adenocarcinoma	2483	1.8	318.021	1	0.6 - 1.4
unknown primary carcinoid	70	1.8	25.2254	1.4	0 - 5.2
stomach gist	163	1.8	9.90999	0	0 - 2.3
thyroid papillary carcinoma	350	1.8	15.3154	0	0 - 1.1
brain glioma (nos)	220	1.8	314.417	2.7	1 - 5.2
brain medulloblastoma	118	1.8	12.6127	0	0 - 3.2
head and neck adenoid cystic carcinoma	231	1.8	10.8109	0	0 - 1.6
pleura mesothelioma	414	1.8	30.6309	0.5	0.1 - 1.7
brain oligoastrocytoma	73	1.8	85.5863	1.4	0.1 - 7.4
peritoneum mesothelioma	135	1.8	167.569	2.2	0.4 - 5.2
brain astrocytoma	351	1.8	87.3881	1.4	0.4 - 2.9
brain anaplastic astrocytoma	396	1.8	190.993	2	0.9 - 3.6
soft tissue chondrosarcoma	124	1.7	49.2422	0.8	0 - 3
soft tissue solitary fibrous tumor	86	1.7	28.3768	1.2	0 - 4.3
bone marrow leukemia non-lymphocytic acute myelocytic (aml)	888	1.7	15.023	0	0 - 0.4
soft tissue fibrosarcoma	68	1.7	105.161	1.5	0 - 5.3
uterus endometrial stromal sarcoma	85	1.7	40.0614	1.2	0.1 - 6.4
bone chondrosarcoma	93	1.7	69.2729	2.2	0.6 - 7.5
soft tissue paraganglioma	53	1.7	316.454	1.9	0 - 6.8
soft tissue ewing sarcoma	191	1.7	23.3692	0.5	0 - 2
bone marrow leukemia lymphocytic acute (all)	155	1.7	64.2652	1.3	0.4 - 4.6
soft tissue liposarcoma	451	1.7	26.7076	0.2	0 - 0.8
bone marrow leukemia b cell acute (b-all)	204	1.7	32.5499	1	0.3 - 3.5
soft tissue desmoplastic small round cell tumor	65	1.7	10.85	0	0 - 5.6
adrenal gland neuroblastoma	122	1.7	12.6077	0	0 - 3.1
soft tissue synovial sarcoma	208	1.7	24.2038	1	0 - 2.7
soft tissue rhabdomyosarcoma alveolar	61	1.7	7.51152	0	0 - 5.9
bone marrow leukemia non-lymphocytic myelomonocytic (mml)	55	1.7	6.6769	0	0 - 6.5
bone marrow leukemia lymphocytic chronic (cll)	176	1.7	15.8576	0	0 - 2.1
unknown primary adenoid cystic carcinoma	76	1.5	54.9554	1.3	0 - 4.8
lung adenoid cystic carcinoma	57	1.3	171.173	1.8	0 - 6.3
thymus thymoma (nos)	108	1.3	13.3538	0	0 - 3.4
eye intraocular melanoma	113	1.3	21.4332	0.9	0 - 3.3
bone chordoma	110	1.3	16.2163	0	0 - 3.4
small intestine carcinoid	50	0.9	5.40545	0	0 - 7.1
soft tissue fibromatosis	104	0.9	8.34613	0	0 - 3.6
brain astrocytoma pilocytic	95	0.9	508.112	1.1	0.1 - 5.7
bone marrow myeloproliferative neoplasm (mpn)	138	0.8	7.51152	0	0 - 2.7
bone marrow myeloproliferative disorder (mpd)	57	0.8	25.873	1.8	0 - 6.3
bone marrow myelodysplastic syndrome (mds)	513	0.8	10.0154	0	0 - 0.7
