# Supplementary material for: Analysis of 100,000 human cancer genomes reveals the landscape of tumor mutational burden
Source: Genome Med. 2017 Apr 19;9:34. doi: 10.1186/s13073-017-0424-2 (PMC5395719; doi:10.1186/s13073-017-0424-2)
Supplement: Supplementary file 5 — TMB association results by gene (xls). P value, factor loading coefficient, and the number of specimens with a known or likely functional mutation in the gene are provided. (XLSX 40 kb) [file 13073_2017_424_MOESM5_ESM.xlsx]

## Sheet: Sheet1
Gene	p value	Factor loading coefficient	Number of observations
MLL2	0	0.33	3931
SPTA1	0	0.35	1830
ARID1A	0	0.23	5640
MSH2	0	0.69	484
SMARCA4	0	0.33	2048
NF1	0	0.26	3869
TP53	0	0.15	47205
MLH1	0	0.71	420
LRP1B	0	0.4	3350
MSH6	2.65e-290	0.54	603
NOTCH1	9.74e-268	0.32	1753
PTCH1	2.04e-265	0.45	829
ARID2	4.4e-254	0.3	1740
CDKN2A	3.04e-248	0.18	5002
FAT1	1.21e-220	0.3	1533
CREBBP	7.06e-211	0.29	1581
RB1	7.07e-210	0.18	4333
GRIN2A	5.67e-209	0.43	695
SPEN	5.71e-204	0.38	858
ATR	2.12e-187	0.39	724
NOTCH2	1.2e-184	0.3	1275
SLIT2	2.25e-179	0.45	529
FBXW7	2.13e-161	0.2	2509
PBRM1	7.32e-161	0.25	1669
BRCA2	5.15e-154	0.21	2063
CIC	3.56e-148	0.37	681
MAGI2	3.56e-144	0.43	473
KEL	1.47e-140	0.42	479
EP300	8.47e-140	0.27	1147
PTEN	1.11e-138	0.14	5098
POLE	6.92e-138	0.68	177
GRM3	8.34e-135	0.47	366
STK11	4.73e-123	0.17	2955
ATM	4.48e-119	0.16	2827
ERBB4	4.08e-117	0.42	398
BCORL1	8.95e-114	0.32	663
CTCF	4.43e-113	0.39	455
KEAP1	8.22e-110	0.22	1353
INPP4B	1e-108	0.48	279
BCOR	4.85e-101	0.23	1155
CDK12	7.11e-101	0.35	505
CHD4	6.52e-100	0.37	432
ATRX	2.73e-98	0.19	1763
EGFR	3.93e-94	-0.13	3703
TET2	9.37e-94	0.17	2038
RNF43	1.5e-93	0.3	608
FAM123B	3.79e-91	0.23	1012
STAT4	6.38e-91	0.51	205
CDC73	5.67e-90	0.49	220
PIK3CA	7.69e-88	0.09	8815
CHD2	1.58e-87	0.41	315
IRF2	2.56e-84	0.59	145
DICER1	4.48e-83	0.44	263
PIK3R1	3.56e-81	0.17	1811
EZH2	4.03e-81	0.33	444
KDM5C	6.23e-80	0.27	679
CSF1R	1.97e-79	0.41	277
RAD50	1.17e-78	0.32	443
PIK3CG	1.59e-78	0.4	291
EPHA7	7.66e-78	0.5	187
PALB2	4.32e-76	0.29	552
TAF1	1.98e-74	0.37	317
ROS1	1.06e-73	0.48	188
SETD2	2.36e-73	0.16	1757
IKZF1	2.81e-72	0.44	224
CUL3	4.33e-71	0.39	280
BRIP1	2.53e-70	0.26	600
PDGFRA	1.76e-66	0.34	334
CTNNA1	3.9e-66	0.35	319
HGF	7.16e-66	0.46	182
ACVR1B	1.34e-65	0.33	353
PRKCI	1.56e-65	0.83	56
GATA1	1.05e-64	0.58	112
TSC2	6.81e-64	0.23	701
PRKDC	1.95e-63	0.49	158
FOXP1	9.41e-63	0.37	262
PREX2	1.69e-62	0.3	403
RANBP2	7.15e-61	0.44	182
BRCA1	2.68e-60	0.16	1460
MAP3K1	2.78e-60	0.21	859
FGFR2	2.99e-60	0.26	528
FLT1	3.92e-60	0.41	214
SMAD2	5e-60	0.3	402
EPHA5	5.51e-58	0.37	245
TSC1	1.82e-57	0.22	696
RUNX1T1	1.91e-57	0.38	233
RAC1	6.65e-57	0.43	186
XPO1	1.23e-56	0.54	117
CDKN1B	1.52e-56	0.26	506
FUBP1	5.57e-56	0.35	279
KDR	2.94e-55	0.32	319
EPHB1	8.28e-55	0.34	280
ASXL1	5.96e-52	0.16	1169
GATA2	7.02e-52	0.42	178
ERBB3	2.48e-51	0.23	579
DAXX	2.66e-51	0.34	259
APC	2.36e-50	0.08	9343
EPHA3	2.06e-46	0.35	220
TNFAIP3	2.55e-45	0.37	203
KDM6A	5.32e-45	0.14	1464
RBM10	1.31e-44	0.14	1434
STAG2	1.49e-43	0.18	793
CHEK2	2.96e-43	0.24	442
CBL	4.81e-43	0.25	421
RICTOR	1.2e-42	0.58	73
PIK3R2	4.14e-42	0.33	231
KDM5A	2.3e-41	0.63	60
SOX9	2.91e-41	0.16	1012
MYST3	1.68e-40	0.42	132
FANCD2	4.2e-40	0.65	54
PAX5	5.94e-40	0.42	129
MAP2K4	8.61e-39	0.19	600
FANCA	2.14e-38	0.19	601
LZTR1	2.3e-38	0.21	525
CARD11	8.24e-38	0.35	177
PMS2	1.71e-37	0.34	191
PRDM1	3.04e-37	0.29	260
FLT3	3.2e-37	0.22	472
MTOR	4.49e-37	0.23	413
ABL2	5.18e-37	0.98	22
WT1	2.6e-36	0.23	420
BARD1	3.1e-36	0.29	255
PARK2	7.88e-36	0.25	320
CDH1	1.49e-34	0.13	1594
RUNX1	3.13e-32	0.15	816
PRKAR1A	4.16e-32	0.38	127
NTRK3	6.51e-32	0.29	213
BRD4	1.44e-31	0.32	171
CCND1	2.62e-31	0.4	114
PLCG2	4.9e-31	0.43	94
SMARCB1	5.25e-31	0.21	421
FAS	6.52e-31	0.36	140
INHBA	1.75e-30	0.38	123
DDR2	2.2e-30	0.5	70
NTRK1	8.57e-28	0.32	158
NF2	1.33e-27	0.12	1264
WISP3	4.38e-27	0.78	25
NUP93	2.95e-26	0.29	177
KIT	3.88e-26	0.17	761
RAF1	4e-26	0.3	169
PTPN11	5.85e-25	0.15	667
QKI	4.66e-24	0.36	106
GATA4	2.65e-23	0.43	70
MAP2K1	8.14e-23	0.18	414
AXL	9.48e-23	0.32	123
TNFRSF14	1.35e-22	0.3	150
KLHL6	4.01e-22	0.36	93
SDHA	4.86e-22	0.23	230
JAK3	6.32e-22	0.35	109
ALK	1.37e-21	0.21	288
BCL2	3.79e-21	0.28	164
CYLD	4.11e-21	0.21	258
FANCC	8.12e-21	0.2	278
AR	2.46e-20	0.26	176
MLL	3.07e-20	0.33	103
BTK	3.55e-20	0.5	45
AKT2	4.96e-20	0.43	60
NRAS	6.02e-20	0.07	2391
BRAF	8.55e-20	0.06	3848
IL7R	8.65e-20	0.42	62
SUFU	1.23e-19	0.26	163
DNMT3A	1.32e-19	0.07	2473
CTNNB1	1.33e-19	0.07	2509
GATA6	5.04e-19	0.71	21
CDKN2C	1.15e-18	0.28	131
KRAS	2.15e-18	0.03	17386
NFE2L2	1.24e-17	0.11	858
TOP1	4.97e-17	0.65	22
RET	5.58e-17	0.19	329
FANCG	1.58e-16	0.7	18
STAT3	2.75e-16	0.32	96
FAM46C	5.78e-16	0.67	19
FLT4	9.32e-16	0.32	81
IGF1R	3.91e-15	0.44	42
GNA13	1e-14	0.4	50
FGFR4	1.02e-14	0.27	108
GLI1	1.24e-14	0.27	109
TOP2A	2.36e-14	0.98	8
JAK1	3.15e-14	0.29	90
ARAF	3.71e-14	0.32	74
MYCN	8.63e-14	0.43	40
ERBB2	9.76e-14	0.07	1633
FH	1.15e-13	0.25	115
GNA11	1.36e-13	-0.24	144
FANCL	1.49e-13	0.38	50
TGFBR2	2.36e-13	0.15	333
ERRFI1	2.56e-13	0.19	189
GNAS	2.66e-13	0.08	1094
FGF3	5.68e-13	0.47	31
HSP90AA1	6.7e-13	0.72	13
TSHR	7.74e-13	0.33	64
AXIN1	1.97e-12	0.12	420
POLD1	5.05e-12	0.32	60
PDGFRB	1.28e-11	0.31	63
PDK1	1.32e-11	0.78	10
BCL6	5.36e-11	0.27	80
PIK3CB	7.2e-11	0.23	103
SMO	1.11e-10	0.19	151
BLM	1.12e-10	0.5	22
GABRA6	1.13e-10	0.2	142
NSD1	1.14e-10	0.32	54
CBFB	2.94e-10	0.46	25
HNF1A	3.46e-10	0.24	92
VHL	6.96e-10	0.09	1045
MRE11A	8.16e-10	0.47	22
CDK8	8.35e-10	0.53	18
FLCN	1.11e-09	0.12	318
MET	1.22e-09	-0.09	617
CRKL	1.27e-09	0.63	12
MEN1	3.13e-09	0.1	512
CD79A	1e-08	0.43	23
JAK2	1.31e-08	0.12	309
SMAD4	1.46e-08	0.04	3124
LYN	1.51e-08	0.47	19
CDKN1A	1.97e-08	0.39	27
SNCAIP	2.34e-08	0.26	62
FGFR1	2.4e-08	0.12	276
SDHC	2.47e-08	0.34	35
CCNE1	3.75e-08	0.43	22
CEBPA	7.07e-08	0.15	176
RAD51	7.21e-08	0.21	90
RPTOR	7.68e-08	0.32	37
SRC	8.8e-08	0.33	34
MDM4	9.08e-08	0.24	66
CHEK1	1.49e-07	0.39	24
ZNF217	1.67e-07	0.31	38
CDK6	1.9e-07	0.57	11
CDKN2B	4.01e-07	0.25	55
JUN	4.83e-07	0.35	28
PIK3C2B	5.26e-07	0.22	69
PAK3	9.42e-07	0.36	25
AKT3	2.03e-06	0.25	49
ERG	2.38e-06	0.37	21
CRLF2	2.49e-06	0.34	25
IRS2	2.79e-06	0.57	9
GSK3B	3.04e-06	0.44	15
MEF2B	3.35e-06	0.28	38
MED12	3.66e-06	0.1	285
MYC	4.07e-06	0.25	44
DOT1L	5.05e-06	0.24	47
FGFR3	5.17e-06	0.07	564
SDHB	6.18e-06	0.24	49
BCL2L2	1.29e-05	0.53	9
AURKA	1.46e-05	0.47	11
AKT1	1.57e-05	0.06	768
SYK	1.86e-05	0.24	43
MPL	1.89e-05	0.19	67
MYCL1	1.89e-05	0.43	13
PPP2R1A	2.37e-05	0.07	532
RARA	2.84e-05	0.36	18
SDHD	3.73e-05	0.33	20
CCND3	4.21e-05	0.18	73
ESR1	4.7e-05	0.05	941
NTRK2	9.9e-05	0.23	37
FGF23	0.000158831	0.17	68
FGF14	0.000174552	0.15	78
GATA3	0.000248042	0.04	1128
SOCS1	0.000301563	0.3	20
SPOP	0.000391942	0.08	269
FGF6	0.000405906	0.13	98
IRF4	0.000543264	0.19	45
HSD3B1	0.000837652	0.16	57
IKBKE	0.000864731	0.4	9
AURKB	0.000950043	0.49	6
MITF	0.00118	0.29	16
CCND2	0.00235483	0.18	39
HRAS	0.00241156	0.05	561
FRS2	0.00555666	0.24	17
BTG1	0.00628326	0.28	13
PDCD1LG2	0.0063102	0.23	18
CDK4	0.00758978	0.11	75
NPM1	0.00914651	0.08	169
ZBTB2	0.0135543	0.28	10
IDH1	0.0143214	0.02	1928
CD274	0.0200393	0.24	12
FGF10	0.0465845	0.29	6
GPR124	0.0515073	0.13	30
SOX10	0.0533292	0.13	31
ARFRP1	0.0778878	0.26	6
GNAQ	0.126438	-0.05	162
U2AF1	0.207841	0.02	590
NFKBIA	0.225204	0.16	8
SF3B1	0.264378	-0.01	1043
LMO1	0.323689	0.14	7
H3F3A	0.342848	0.03	145
MCL1	0.374454	0.13	6
CD79B	0.405233	0.05	44
IDH2	0.47605	-0.01	477
MAP2K2	0.598465	0.06	11
MUTYH	0.605838	0.01	1053
ZNF703	0.62529	0.06	8
FOXL2	0.646465	-0.03	122
BAP1	0.68505	0	1381
MYD88	0.997903	0	265
