# Supplementary material for: Analysis of 100,000 human cancer genomes reveals the landscape of tumor mutational burden
Source: Genome Med. 2017 Apr 19;9:34. doi: 10.1186/s13073-017-0424-2 (PMC5395719; doi:10.1186/s13073-017-0424-2)
Supplement: Supplementary file 7 — TMB association results by mutation (xls). The effect of the mutation on the transcript, p value, factor loading coefficient, and number of times the mutation was found are provided for each mutation tested for association with TMB for which the corrected p value was <0.05. (XLSX 81 kb) [file 13073_2017_424_MOESM7_ESM.xlsx]

## Sheet: Sheet1
Gene	Mutation effect	p value	Factor loading coefficient	Number of Observations
MLL2	P2354fs	7.93e-80	0.19	88
POLE	P286R	1.05e-72	0.29	32
PTCH1	S1203fs	2.48e-67	0.19	74
noncoding	chr2:109345668 T>C	3.72e-63	0.17	81
EGFR	L858R	9.32e-61	-0.06	624
POLE	V411L	1.55e-60	0.3	25
PTEN	K267fs	1.51e-59	0.17	76
noncoding	chr2:109371585 G>T	4.55e-51	0.14	104
noncoding	chr7:6048788 C>T	1.23e-49	0.14	100
EGFR	E746*	5.57e-46	-0.06	572
noncoding	chr2:109371606 G>C	4.66e-45	0.19	45
noncoding	chr7:6048824 G>A	1e-44	0.14	82
CD79A	R131fs	1.1e-42	0.19	44
PIK3R1	R348*	4.08e-42	0.22	32
HNF1A	P291fs	6.2e-42	0.16	62
KRAS	G12C	2.77e-41	0.03	2280
noncoding	chr7:6048760 C>T	1.61e-39	0.16	55
MLL2	G1235fs	1.83e-37	0.18	43
PIK3CA	R88Q	3.5e-37	0.09	191
SMO	P694fs	8.93e-36	0.19	37
RAC1	P29S	1.23e-35	0.1	136
ARAF	R255fs	1.95e-35	0.21	32
PRKCI	R480C	2.59e-33	0.18	36
GPR124	P1086fs	8.33e-33	0.22	26
ZNRF3	R145*	2.58e-31	0.22	24
noncoding	chr2:61726066 C>A	9.94e-31	0.17	39
RANBP2	K822T	1.34e-30	0.2	27
ARID1A	R1989	1.73e-30	0.13	70
CARD11	F1034F	2.21e-30	0.26	16
CDKN2A	P114L	1.61e-29	0.11	86
noncoding	chr3:142189082 G>A	1.62e-29	0.19	30
MLL3	F4496fs	1.89e-29	0.2	28
FBXW7	S668fs	2.84e-29	0.18	33
KDR	R1032Q	3.72e-29	0.15	45
FAM123B	F173fs	1.14e-28	0.2	25
ARID1A	G276fs	4.56e-28	0.16	42
noncoding	chr7:6048789 C>T	7.33e-28	0.16	42
noncoding	chr19:4095332 G>A	1.37e-27	0.19	28
PBRM1	R710*	1.77e-27	0.16	41
NF1	R2450*	6.25e-27	0.14	47
noncoding	chr16:14014015 G>A	1.41e-26	0.16	37
CREBBP	R1664C	3.47e-26	0.21	22
noncoding	chr3:185155443 A>G	4.08e-26	0.2	23
PTEN	N323fs	7.58e-26	0.15	41
ARID1A	K1072fs	8.22e-26	0.17	32
TP53	V157F	1.66e-25	0.05	356
CDH20	F67F	9.79e-25	0.14	47
KDM5A	R719C	1.69e-24	0.17	31
noncoding	chr2:141528593 G>A	1.85e-24	0.16	34
PREX2	R297C	2.19e-24	0.2	23
RNF43	R117fs	2.51e-24	0.18	27
noncoding	chr7:50444513 C>T	2.64e-24	0.15	39
PTEN	R130Q	5.17e-24	0.08	136
ARID1A	F2141fs	6.1e-24	0.13	48
ACVR1B	R485*	7.09e-24	0.17	29
TP53	R158L	2.03e-23	0.06	249
GNA11	Q209L	2.07e-23	-0.13	60
MLL2	R4904*	2.46e-23	0.18	26
RANBP2	L811R	7.4e-23	0.12	55
APC	R2237	8.95e-23	0.17	28
PIK3R1	R461*	1.48e-22	0.23	16
CIC	P1248fs	1.52e-22	0.19	23
GNAQ	R183*	3.83e-22	0.22	16
ACVR1B	V29fs	1.09e-21	0.19	22
noncoding	chr7:6048803 C>T	1.3e-21	0.16	30
ERBB2	A775*	1.32e-21	-0.06	215
XPO1	R749Q	1.86e-21	0.23	15
EPHA7	R895*	3.06e-21	0.17	25
ARID1A	P224fs	6.22e-21	0.16	28
SPTA1	E1707K	6.53e-21	0.13	46
noncoding	chr5:1295229 G>A	7.35e-21	0.1	74
ARID1A	A339fs	1.47e-20	0.17	26
noncoding	chr7:6048823 G>A	3.3e-20	0.13	43
GRM3	E538K	3.7e-20	0.16	27
POLD1	P116fs	4.54e-20	0.2	18
RUNX1T1	E238K	5.33e-20	0.15	31
EGFR	T790M	6.54e-20	-0.05	312
ARID1A	P1326fs	9.43e-20	0.15	33
noncoding	chr7:6048790 C>T	1.16e-19	0.16	28
SOX9	V306fs	1.52e-19	0.18	21
ATM	R250*	2.18e-19	0.18	22
GRIN2A	R681*	6.13e-19	0.18	20
NF1	R440*	1.95e-18	0.14	33
ERG	P404fs	3.68e-18	0.19	18
noncoding	chr3:97194167 G>A	4.14e-18	0.14	32
HGF	E174K	6.42e-18	0.19	18
noncoding	chr8:68931943 C>T	6.95e-18	0.17	23
noncoding	chr2:212812378 G>A	1.52e-17	0.1	61
PIK3CA	T1025A	1.57e-17	0.15	29
ERBB3	V104M	1.66e-17	0.09	78
PAK7	M173I	1.9e-17	0.13	35
SOX9	P346fs	5.34e-17	0.17	20
CREBBP	P1423fs	5.67e-17	0.19	17
noncoding	chr9:8341294 G>A	6.91e-17	0.03	785
LRP1B	R3026R	7.2e-17	0.13	33
noncoding	chr11:111957544 C>T	1.19e-16	0.15	26
SMARCB1	R377C	1.3e-16	0.18	17
PAK7	S364L	1.39e-16	0.17	20
noncoding	chr7:6048797 C>T	1.45e-16	0.17	21
noncoding	chr15:43785349 G>A	1.84e-16	0.15	25
noncoding	chr7:152373232 G>A	2.19e-16	0.2	15
LRP1B	G4199E	2.78e-16	0.14	29
CDH1	P126fs	2.9e-16	0.19	16
PTEN	R173H	2.93e-16	0.14	29
LRP1B	R295Q	3.08e-16	0.14	27
TP53	N247N	3.74e-16	0.15	24
CASP8	R68Q	5.12e-16	0.19	15
ARID1B	S723fs	5.73e-16	0.19	15
IKZF1	E304K	6.27e-16	0.15	25
ESR1	R256Q	7.43e-16	0.17	18
TP53	R248L	1.22e-15	0.06	165
EPHA3	R136*	1.52e-15	0.13	31
LRP1B	G2351G	1.56e-15	0.18	17
CTCF	R49C	2.38e-15	0.17	19
GRIN2A	R1402W	2.46e-15	0.18	16
MSH6	R361H	2.64e-15	0.18	16
PTCH1	Y1316fs	2.83e-15	0.18	16
noncoding	chr3:191861965 C>T	2.98e-15	0.13	32
noncoding	chr1:161284187 G>A	3.09e-15	0.16	20
STK11	P281fs	3.33e-15	0.08	88
noncoding	chr8:48872734 G>A	4.46e-15	0.14	26
noncoding	chr13:28602472 G>A	4.59e-15	0.13	29
PIK3CG	F965F	5.64e-15	0.17	18
HGF	E199K	6.55e-15	0.11	45
noncoding	chr3:89468321 C>T	8.21e-15	0.16	19
ARID2	S297F	1.07e-14	0.14	25
EPHA5	N81fs	1.58e-14	0.18	16
noncoding	chr12:133252269 G>A	1.82e-14	0.17	18
KRAS	A59T	2.36e-14	0.13	29
noncoding	chr5:1295242 G>A	2.7e-14	0.06	127
LRP1B	R3323C	2.85e-14	0.17	17
noncoding	chr20:9523184 G>A	3.62e-14	0.13	30
EPHA6	G748G	4.71e-14	0.14	24
IRF2	A41V	5.35e-14	0.16	18
XPO1	E571K	5.51e-14	0.12	33
DIS3	R352Q	5.56e-14	0.15	20
GRM3	G18E	6.45e-14	0.13	27
ATM	R1730	8.37e-14	0.17	16
FGF12	P110S	8.99e-14	0.17	17
KRAS	G13C	1.12e-13	0.04	235
noncoding	chr1:158645926 C>T	1.26e-13	0.15	22
ARID2	R314C	1.35e-13	0.12	31
PIK3CA	E545K	1.35e-13	0.02	1874
MLL2	V3089fs	1.64e-13	0.16	18
GRM3	F333F	1.75e-13	0.16	17
PTEN	N323fs	1.84e-13	0.09	53
EPHA6	R268C	2.47e-13	0.11	40
noncoding	chr7:142641538 G>A	2.64e-13	0.13	28
MLL3	F320F	2.96e-13	0.15	20
TP53	splice site 375G>T	3.88e-13	0.05	192
LYN	E435K	4.54e-13	0.15	19
GRM3	P46S	4.55e-13	0.13	25
ARID1A	Q372fs	5.5e-13	0.12	33
LRP1B	R621R	5.8e-13	0.15	20
noncoding	chr9:8465682 G>A	6.08e-13	0.16	17
noncoding	chr10:93581997 C>T	6.91e-13	0.16	17
noncoding	chr1:158615182 G>A	7.03e-13	0.14	21
GRIN2A	F1344F	7.37e-13	0.14	22
noncoding	chr2:142004932 G>A	7.63e-13	0.15	19
ARID1A	Q1519fs	7.66e-13	0.15	20
MAP2K1	D67N	9.29e-13	0.12	28
APC	R1114	1.18e-12	0.05	156
FGF23	R161R	1.42e-12	0.17	15
LRP1B	S2508F	1.48e-12	0.13	25
LRP1B	R790Q	1.62e-12	0.14	23
BRAF	G466E	1.64e-12	0.11	34
noncoding	chr1:161284186 G>A	1.72e-12	0.15	19
TP53	G154V	1.85e-12	0.06	125
noncoding	chr4:20482269 G>A	1.87e-12	0.16	16
CDKN1B	G97fs	1.93e-12	0.17	15
PTPRD	S431L	1.94e-12	0.14	21
noncoding	chr3:97167385 C>T	2.11e-12	0.15	19
noncoding	chr13:28626643 G>A	2.16e-12	0.16	17
MAGI2	T706T	2.19e-12	0.13	25
noncoding	chr2:141528611 G>A	2.84e-12	0.16	17
noncoding	chr15:88520757 G>A	3.02e-12	0.17	15
TP53	K382fs	3.05e-12	0.12	31
CDKN2A	P81L	3.54e-12	0.1	44
RAF1	S257L	3.75e-12	0.07	78
EPHA3	E615K	3.84e-12	0.16	17
ERG	I395I	3.88e-12	0.16	16
noncoding	chr19:7163226 G>A	4.03e-12	0.14	20
PIK3C2G	R738C	4.99e-12	0.14	21
CDH5	R510Q	6.19e-12	0.16	16
EPHA6	R726C	6.42e-12	0.16	15
RUNX1T1	R149C	7.12e-12	0.13	24
FLT1	R281Q	8.68e-12	0.13	22
PAK7	R600R	8.69e-12	0.12	27
GRIN2A	G1322E	8.9e-12	0.13	22
ROS1	S941F	9.35e-12	0.15	17
noncoding	chr3:97123986 C>T	9.42e-12	0.16	15
KRAS	G12D	1.05e-11	-0.01	3759
noncoding	chr1:158656312 C>T	1.14e-11	0.16	15
FAT3	E4470K	1.35e-11	0.16	16
GNAQ	Q209L	1.35e-11	-0.11	31
LRP1B	F1613F	1.36e-11	0.14	20
APC	S1465fs	1.48e-11	0.06	111
noncoding	chr6:32189143 G>A	1.7e-11	0.14	20
TP53	F341F	1.85e-11	0.14	22
FGF6	F204F	1.86e-11	0.16	15
noncoding	chr11:32452039 G>A	1.86e-11	0.15	18
FAT1	R937*	2.04e-11	0.13	22
RNF43	R132*	2.07e-11	0.12	25
TP53	R273L	2.08e-11	0.04	279
MLL2	P745*	2.32e-11	0.05	175
noncoding	chr7:6048832 C>T	2.5e-11	0.13	24
SOX9	P374fs	2.54e-11	0.15	16
CDKN2A	S12*	2.67e-11	0.09	52
noncoding	chr1:158584126 C>T	2.7e-11	0.13	24
noncoding	chr2:212566644 G>A	2.88e-11	0.14	19
noncoding	chr1:158639609 C>T	3.21e-11	0.15	16
GRM3	I227I	3.72e-11	0.15	17
noncoding	chr7:142651078 G>A	3.76e-11	0.12	26
PTEN	R233*	3.98e-11	0.06	122
GRM3	M518I	4.19e-11	0.13	22
noncoding	chr15:88521207 C>T	4.72e-11	0.15	17
noncoding	chr5:67576328 C>T	5.2e-11	0.15	17
ERBB2	R678Q	5.55e-11	0.06	110
RANBP2	A317A	6.35e-11	0.06	104
noncoding	chr11:111957548 C>T	6.43e-11	0.16	15
EPHA7	S225F	6.88e-11	0.14	18
noncoding	chr8:69030887 C>T	8.03e-11	0.13	22
LZTR1	R412H	8.2e-11	0.14	17
TP53	R110C	8.38e-11	0.1	38
noncoding	chr7:2983803 C>T	8.44e-11	0.12	23
noncoding	chr9:27217796 C>T	8.47e-11	0.07	82
TP53	E286K	9.92e-11	0.05	133
NRAS	Q61L	1.04e-10	0.05	155
noncoding	chr6:93967297 C>T	1.07e-10	0.13	20
KEL	M365I	1.1e-10	0.14	18
PIK3CA	R38H	1.18e-10	0.1	34
noncoding	chr10:96797086 G>A	1.37e-10	0.15	15
TP53	R175C	1.38e-10	0.14	19
CARD11	F691F	1.61e-10	0.15	16
ARID2	F233F	1.75e-10	0.15	15
KEL	E309K	1.82e-10	0.14	18
PIK3CA	E726K	1.82e-10	0.04	195
noncoding	chr9:8389192 G>A	2.09e-10	0.14	19
noncoding	chr1:98165181 G>A	2.22e-10	0.11	29
GRIN2A	E962K	2.3e-10	0.11	30
ERBB3	A232V	2.44e-10	0.11	29
FLT1	R1316R	2.52e-10	0.13	21
ARID1A	G314fs	2.61e-10	0.15	15
CDKN2A	P72L	2.63e-10	0.13	21
EPHA6	R182C	2.89e-10	0.13	19
noncoding	chr8:69000049 G>A	3.17e-10	0.14	18
NTRK1	I572I	3.27e-10	0.12	23
GRM3	E49K	3.4e-10	0.13	21
FAT3	F3661F	3.81e-10	0.15	15
noncoding	chr2:212252790 G>A	4.79e-10	0.12	24
noncoding	chr20:9538390 G>A	4.83e-10	0.12	23
RAD51	R79C	5.14e-10	0.09	42
ERBB4	R711C	5.38e-10	0.12	22
noncoding	chr8:68992914 C>T	5.54e-10	0.13	20
FAT1	R2597*	5.61e-10	0.13	18
SOX9	P360fs	6.14e-10	0.15	15
noncoding	chr7:6048723 G>A	6.35e-10	0.13	18
PBRM1	R1160*	6.63e-10	0.11	26
NUP93	E14K	6.67e-10	0.06	77
CDKN2A	R58*	6.68e-10	0.04	258
PTPRD	E406K	8.03e-10	0.12	24
ARID1A	Q766fs	8.31e-10	0.13	18
PIK3CA	Y1021C	8.55e-10	0.09	41
ERBB3	R475W	9.7e-10	0.12	22
KRAS	G13D	1.13e-09	0.02	927
FBXW7	R658*	1.17e-09	0.08	49
SYK	F234F	1.25e-09	0.14	15
GRM3	F682F	1.26e-09	0.14	17
FBXW7	R465C	1.27e-09	0.04	198
PRSS1	E55K	1.29e-09	0.14	16
MAGI2	E1066K	1.38e-09	0.14	15
RET	F893F	1.41e-09	0.14	15
ERBB2	V842I	1.47e-09	0.07	57
FUBP1	S11fs	1.62e-09	0.14	16
ARID1A	Y551fs	1.79e-09	0.13	17
GRM3	I241I	1.82e-09	0.13	19
GRM3	F230F	1.88e-09	0.13	18
noncoding	chr8:68930193 C>T	2.12e-09	0.13	17
GNAQ	Q209P	2.15e-09	-0.09	42
LRP1B	R2443C	2.22e-09	0.14	15
NF1	I679fs	2.86e-09	0.11	23
TP53	P278L	3e-09	0.06	88
POLD1	F241F	3.07e-09	0.13	18
CTNNB1	S37Y	3.25e-09	0.13	19
noncoding	chr2:109389295 C>T	3.92e-09	0.13	17
MLL3	H307N	4.03e-09	0.04	179
TRRAP	S722F	4.16e-09	0.08	44
DDR2	R473H	4.22e-09	0.12	22
APC	T1556fs	4.22e-09	0.03	391
SNCAIP	P734S	4.24e-09	0.14	15
EGFR	L747*	4.94e-09	-0.09	39
noncoding	chr7:6048846 G>A	5.69e-09	0.13	16
FGF12	P200P	5.86e-09	0.14	15
noncoding	chr2:142567989 C>T	6.1e-09	0.13	17
noncoding	chr8:69046517 G>A	6.12e-09	0.11	23
LRP1B	R4139	6.63e-09	0.13	17
EPHA6	M198I	6.77e-09	0.13	18
ROS1	F2075F	6.79e-09	0.13	16
TP53	R158C	6.79e-09	0.1	30
TP53	H179Y	6.8e-09	0.04	183
SOX9	K167del	7.09e-09	0.11	25
PIK3CA	R38C	8.24e-09	0.1	26
GRIN2A	A1006A	9.4e-09	0.11	22
STAT3	E616del	9.64e-09	0.13	16
PIK3C2G	S1238L	1e-08	0.12	18
noncoding	chr5:121786193 G>A	1.09e-08	0.13	16
EGFR	V769*	1.11e-08	-0.08	49
noncoding	chr1:204429563 C>T	1.28e-08	0.13	17
PIK3CA	K111N	1.3e-08	0.1	26
PAK7	E144K	1.47e-08	0.12	20
noncoding	chr5:161113395 C>T	1.59e-08	0.13	15
noncoding	chr6:31239138 C>T	1.65e-08	0.06	69
noncoding	chr8:9437656 C>T	1.72e-08	0.12	18
ROS1	S2088S	1.81e-08	0.09	33
EGFR	E746*	1.99e-08	-0.08	44
NF1	R1362*	2.04e-08	0.1	27
BRAF	V600K	2.15e-08	0.05	108
TP53	G245C	2.21e-08	0.04	139
PTEN	R173C	2.3e-08	0.08	39
noncoding	chr3:96728896 G>A	2.55e-08	0.1	28
PAK7	I70I	2.61e-08	0.12	18
RNF43	S607L	2.61e-08	0.1	24
noncoding	chr7:6048844 G>A	2.68e-08	0.13	15
noncoding	chr6:117642566 G>A	3.02e-08	0.13	15
ARID1A	Q802fs	3.04e-08	0.13	15
noncoding	chr2:191923419 G>A	3.35e-08	0.11	21
PTPRD	R561Q	3.75e-08	0.11	22
TP53	G244C	3.93e-08	0.06	79
noncoding	chr8:90976587 G>A	4.42e-08	0.13	15
PREX2	R463C	4.7e-08	0.11	22
CDH2	E614K	4.99e-08	0.08	36
SPTA1	E2148K	5.11e-08	0.12	17
NTRK3	A689A	5.35e-08	0.12	18
DNMT3A	A741V	5.77e-08	0.12	16
noncoding	chr15:88521058 G>A	6.71e-08	0.09	31
ERBB4	E452K	6.79e-08	0.1	27
TGFBR2	R537C	6.86e-08	0.12	17
noncoding	chr20:9546490 G>A	7.47e-08	0.12	16
FAT3	S1025F	7.47e-08	0.12	18
IDH1	R132H	7.89e-08	0.02	728
noncoding	chr3:169482489 G>C	8.3e-08	0.11	21
noncoding	chr2:212251544 G>A	8.61e-08	0.13	15
PREX2	R117C	9.36e-08	0.12	16
LRP1B	E145K	9.56e-08	0.12	16
CASP8	R449*	1.02e-07	0.12	18
PTEN	D268fs	1.06e-07	0.11	20
FGF6	E119K	1.09e-07	0.13	15
noncoding	chr2:141004768 G>A	1.09e-07	0.12	16
AR	W742C	1.1e-07	0.11	19
SMARCA4	R1243W	1.12e-07	0.08	41
CARD11	I428I	1.14e-07	0.12	17
STK11	S216F	1.22e-07	0.06	57
CTNNB1	S45del	1.37e-07	0.13	15
noncoding	chr6:157100648 C>T	1.53e-07	0.08	33
CDKN2A	splice site 151 -1G>T	1.6e-07	0.08	35
CDKN2A	Q50*	1.62e-07	0.08	40
TP53	R342*	1.79e-07	0.02	492
PREX2	E414K	1.91e-07	0.11	18
NOTCH1	A465T	1.96e-07	0.1	24
ARID1A	T294fs	2.07e-07	0.12	15
RB1	splice site 1215+1G>A	2.14e-07	0.1	25
CDKN2A	splice site 151-1G>A	2.14e-07	0.07	51
EPHA7	G704G	2.25e-07	0.11	18
EGFR	N771*	2.32e-07	-0.07	48
NF1	R2517*	2.41e-07	0.09	29
SMARCA4	R1192H	2.43e-07	0.09	25
noncoding	chr8:92972425 C>T	2.58e-07	0.11	17
noncoding	chr11:111957547 C>T	2.82e-07	0.11	18
noncoding	chr5:161113082 G>A	2.89e-07	0.11	18
noncoding	chr7:100424700 C>T	2.9e-07	0.08	35
LRP1B	R851C	3.03e-07	0.13	15
TP53	R213*	3.04e-07	0.02	732
LRP1B	P4189L	3.08e-07	0.12	16
PRSS1	I6I	3.18e-07	0.12	15
ERBB4	R677R	3.2e-07	0.12	15
PPP2R1A	R182W	3.45e-07	0.11	19
BRIP1	A745T	3.9e-07	0.1	22
GRIN2A	I1460I	4.26e-07	0.11	18
KEAP1	G417V	4.27e-07	0.1	20
EGFR	L747*	4.34e-07	-0.07	48
TP53	G266*	4.69e-07	0.06	62
PRSS1	G191R	4.85e-07	0.03	201
TRRAP	R816W	4.86e-07	0.12	15
APC	E1544*	5.51e-07	0.11	18
SLIT2	S373F	5.79e-07	0.12	15
TP53	E298*	5.79e-07	0.04	155
noncoding	chr8:69031810 C>T	5.84e-07	0.12	15
TP53	R249S	5.86e-07	0.03	189
TP53	splice site 783-2A>T	6e-07	0.09	27
PIK3CA	E453K	6.29e-07	0.05	100
TP53	E258K	6.33e-07	0.05	81
SMARCB1	R374Q	6.38e-07	0.1	23
CREBBP	Q2205*	6.8e-07	0.03	192
SPTA1	R774Q	7.26e-07	0.1	19
CDKN2A	W110*	7.41e-07	0.04	126
PIK3R1	D578fs	8.03e-07	0.12	15
SOX9	R264fs	9.29e-07	0.1	20
noncoding	chr2:142004748 G>A	9.87e-07	0.12	15
EGFR	L747*	1.09e-06	-0.05	77
noncoding	chr9:93650756 T>C	1.24e-06	0.06	52
CBL	R420Q	1.27e-06	0.11	18
noncoding	chr15:88476198 C>T	1.31e-06	0.12	15
PTPRD	E1647K	1.41e-06	0.11	15
TP53	V73fs	1.42e-06	0.06	54
CDKN2A	D108Y	1.44e-06	0.06	56
ARID1A	R693*	1.6e-06	0.1	21
CASP8	R452*	1.83e-06	0.09	22
FBXW7	R479Q	1.91e-06	0.04	124
CDKN2A	G101V	1.96e-06	0.11	17
RUNX1T1	R31C	2e-06	0.11	17
TP53	A159P	2.19e-06	0.04	101
PIK3CA	E81K	2.2e-06	0.05	71
noncoding	chr3:97367254 G>A	2.33e-06	0.11	15
SMAD4	E520*	2.53e-06	0.11	15
LZTR1	G248R	2.54e-06	0.09	25
noncoding	chr6:117680948 C>T	2.62e-06	0.11	15
ESR1	E380Q	2.78e-06	0.05	77
NF2	E463K	3.21e-06	0.08	27
EPHA3	T974T	3.22e-06	0.09	21
PIK3CA	R108H	3.44e-06	0.05	64
STK11	L282fs	3.6e-06	0.07	38
PREX2	R562C	3.81e-06	0.11	16
MET	splice site 3028+1G>A	3.87e-06	-0.09	22
ALK	E1433del	3.92e-06	0.04	100
CTNNB1	T41A	3.97e-06	0.04	123
CDKN2A	R80*	4.22e-06	0.02	327
TSC1	R1097C	4.27e-06	0.11	15
PIK3CA	R93W	4.42e-06	0.06	43
SMARCA4	R1135Q	4.55e-06	0.09	23
TP53	splice site 375+1G>A	4.7e-06	0.05	62
TP53	P98S	5.36e-06	0.1	16
noncoding	chr7:6048830 T>G	5.51e-06	0.08	26
SDHA	Y124Y	5.57e-06	0.1	17
TP53	Q317	6.38e-06	0.04	119
NFE2L2	E66D	6.69e-06	0.08	29
noncoding	chr15:41851448 C>T	6.78e-06	0.08	26
FLT3	R387Q	7.48e-06	0.11	15
noncoding	chr4:143181750 T>G	8.02e-06	0.08	29
ALK	R291C	8.4e-06	0.1	18
SMARCA4	E882K	8.95e-06	0.09	19
RB1	R552*	9.01e-06	0.08	24
RB1	R73fs	9.02e-06	0.11	15
LRP1B	R2495Q	9.3e-06	0.1	17
ERBB2	S310F	9.73e-06	0.03	194
GNA11	R183C	1.04e-05	0.08	23
TP53	E56*	1.04e-05	0.07	36
ARID1A	G801fs	1.09e-05	0.1	16
KEAP1	G332C	1.1e-05	0.09	20
NUP93	Q15*	1.13e-05	0.07	33
TP53	Y236C	1.13e-05	0.04	114
TP53	E285K	1.15e-05	0.03	248
RNF43	R117fs	1.22e-05	0.1	16
NCOR1	E180D	1.26e-05	0.07	36
noncoding	chr3:10183492 C>T	1.28e-05	0.1	15
ROS1	R2072Q	1.39e-05	0.09	19
FGFR3	L8L	1.39e-05	0.09	21
TP53	R196*	1.45e-05	0.02	509
noncoding	chrX:44935893 G>T	1.56e-05	0.1	17
TP53	R248R	1.61e-05	0.07	30
TP53	E294*	1.74e-05	0.04	102
POLE	E18K	1.8e-05	0.09	18
KEAP1	R362Q	1.85e-05	0.07	29
noncoding	chr7:151970741 C>T	1.91e-05	0.09	18
noncoding	chr19:15281399 G>A	2.04e-05	0.09	17
TP53	G245V	2.08e-05	0.04	120
MLL3	T316I	2.15e-05	0.07	29
NTRK1	F383F	2.19e-05	0.08	26
GNAS	Q337*	2.28e-05	0.04	102
APC	R1450	2.45e-05	0.02	431
CIC	R215Q	2.5e-05	0.09	18
NCOR1	T525fs	2.53e-05	0.08	23
TP53	R280T	2.85e-05	0.03	148
GNAS	D17N	3.08e-05	0.1	16
NOTCH2	P6fs	3.23e-05	0.02	396
TP53	G105C	3.28e-05	0.06	37
ARID1A	R1721*	3.4e-05	0.06	43
ERBB2	I767M	3.41e-05	0.07	28
HSP90AA1	E365*	3.42e-05	0.03	213
PIK3C2G	E1231K	3.46e-05	0.08	25
GRIN2A	D1035N	3.66e-05	0.08	23
NFE2L2	E63Q	4.1e-05	0.05	66
SOX9	E75K	4.14e-05	0.1	15
PPP2R1A	P179R	4.37e-05	-0.03	133
noncoding	chr7:2966450 G>A	4.41e-05	0.07	27
AXL	E809K	4.48e-05	0.09	18
TP53	S241F	4.81e-05	0.03	182
PDGFRA	E229K	5.02e-05	0.09	18
TP53	E339	5.56e-05	0.04	71
SF3B1	R625H	5.57e-05	-0.05	64
MLL3	P309L	5.62e-05	0.03	149
TP53	P152S	5.64e-05	0.08	23
TP53	splice	5.87e-05	0.06	39
ERBB3	T355I	6.05e-05	0.08	19
SF3B1	R625C	6.28e-05	-0.05	55
TP53	R280K	6.49e-05	0.03	122
TP53	T155P	6.52e-05	0.06	34
EPHB1	S921S	6.73e-05	0.07	31
MLL3	A293V	6.75e-05	0.05	65
FGFR2	S252W	6.99e-05	0.04	75
TP53	P278S	7.2e-05	0.03	142
SF3B1	K700E	7.68e-05	-0.03	199
RB1	R556*	7.69e-05	0.07	28
NF1	R1276*	7.74e-05	0.07	28
ERBB3	M91I	7.88e-05	0.08	21
TP53	Y163C	7.9e-05	0.02	245
CDKN2A	D84N	7.94e-05	0.05	53
APC	T1556fs	8.11e-05	0.08	20
BRAF	G469V	8.35e-05	0.05	49
CDKN2A	Y44fs	8.47e-05	-0.04	66
ARID1B	A334G	8.71e-05	0.07	28
NF2	S288*	8.88e-05	0.08	21
NF1	R2258*	8.96e-05	0.08	20
GABRA6	R84C	9.14e-05	0.08	18
TP53	E171*	9.23e-05	0.06	37
CTNNB1	S45F	9.26e-05	0.03	163
FLT4	R320W	9.27e-05	0.09	15
TP53	splice site 560-1G>T	9.95e-05	0.06	39
noncoding	chr3:89258959 C>T	0.00010079	0.07	26
noncoding	chr9:27217829 A>T	0.000101459	-0.01	583
MET	D1010H	0.000102298	-0.07	28
noncoding	chr5:38954824 T>G	0.00010257	0.07	28
XRCC3	L308L	0.00010453	0.08	21
ARID2	R274	0.000106919	0.08	18
PTPN11	G503V	0.000107434	0.04	65
STK11	P221L	0.000108156	0.09	17
SMARCB1	K364del	0.000109894	0.08	18
GNAQ	R183Q	0.000114703	0.09	17
noncoding	chr9:37002619 G>A	0.000120793	0.09	15
ARID2	R542*	0.000121751	0.09	17
GRIN2A	S1425L	0.00012303	0.09	16
MLL3	H322D	0.000125966	0.05	56
SPTA1	R1281C	0.000126035	0.06	37
ERBB3	E332K	0.000128318	0.07	29
TP53	K139N	0.000142757	0.07	24
ARID1B	A45*	0.000148916	0.02	226
SMARCA4	G1162S	0.00015682	0.08	20
ARID1A	R1528	0.000157558	0.07	22
TP53	H178fs	0.00015806	0.06	37
TYRO3	splice site 1483+1G>T	0.000161243	0.05	57
MLL3	S806F	0.000162708	0.07	24
BRAF	V600E	0.000166557	-0.01	1641
FAT3	S812L	0.000172216	0.09	16
NRAS	Q61H	0.000179546	0.05	41
noncoding	chr15:88521805 G>A	0.000182991	0.09	15
PBRM1	R1027*	0.000184946	0.09	16
CDKN2A	M53I	0.000185194	0.08	18
TGFBR2	D446N	0.000187149	0.08	17
MYC	S161L	0.000188111	0.08	20
TP53	E198*	0.000191014	0.05	54
noncoding	chr7:142460690 C>T	0.000193297	0.03	188
BRAF	G469E	0.000193911	0.09	16
PIK3CA	E545Q	0.000197454	0.05	45
CREBBP	S1679del	0.000200032	0.06	30
TP53	P47fs	0.000207189	0.07	22
AR	H875Y	0.00020783	0.07	27
noncoding	chr1:243662952 C>T	0.000207861	0.03	124
NF2	R57*	0.00022029	0.06	29
PREX2	L50V	0.000222701	0.05	44
KRAS	G12F	0.000225228	0.04	64
BRAF	V600R	0.000239395	0.08	18
PIK3CA	E365K	0.000241123	0.04	57
TP53	R267W	0.000249221	0.05	46
TP53	Q38*	0.000251947	0.06	34
FANCM	S1276L	0.000254567	0.08	16
MLL3	T376I	0.000264225	0.07	21
RB1	R661W	0.000264544	0.06	30
PTEN	R130*	0.000275875	0.03	138
PIK3R2	G373R	0.000276789	0.05	48
KEAP1	G333C	0.000283295	0.07	23
TGFBR2	D524N	0.000295238	0.08	18
CDKN2A	W15*	0.000297049	0.06	36
PIK3CA	E110del	0.000303195	0.04	80
NOTCH1	E424K	0.000307627	0.07	24
STK11	E57fs	0.000313891	0.07	20
TYRO3	splice site 1483+1del263	0.000314981	0.08	19
TP53	R156P	0.000324685	0.05	51
CDKN2A	D74N	0.000332619	0.08	16
RNF43	R371*	0.000334333	0.06	30
noncoding	chr7:151927434 G>A	0.000336623	0.08	20
PIK3CA	M1043I	0.00033764	0.03	91
PIK3CA	R93Q	0.000342668	0.07	25
ARID1A	P225fs	0.000347969	0.08	16
EGFR	G719S	0.000351188	-0.06	27
KRAS	V14I	0.000355714	0.07	24
EGFR	L861Q	0.000368953	-0.04	69
KEAP1	V271L	0.000372628	0.07	22
ARID1B	G333A	0.000372999	0.06	32
IDH1	R132C	0.000387745	-0.02	410
TP53	splice site 375G>A	0.000394041	0.03	97
AR	L702H	0.000395734	0.05	46
TRRAP	I1882I	0.00039994	0.08	16
MAP2K1	P124S	0.000402965	0.07	21
LRP1B	G1055R	0.000416635	0.07	24
TP53	R249K	0.000422652	0.08	16
TP53	G334V	0.000425881	0.05	37
EP300	S1730F	0.000430007	0.08	15
TP53	R337L	0.000430021	0.03	86
ERBB3	V104L	0.000437261	0.04	79
MAP2K4	R134W	0.000452851	0.07	22
MLL2	R1702*	0.000461139	0.08	15
noncoding	chr19:50906305 C>T	0.000473806	0.08	16
RB1	R579*	0.000496694	0.06	34
noncoding	chr17:7579800 T>G	0.000496986	0.05	40
noncoding	chr7:50450231 G>A	0.000546052	0.07	19
BCOR	L808H	0.000559237	0.06	28
TP53	E68*	0.000560455	0.06	31
DICER1	E1705K	0.000563139	0.08	17
noncoding	chr13:28626858 C>A	0.00057263	0.08	17
AR	T878A*	0.00057944	0.07	23
noncoding	chr6:160526120 C>T	0.000593854	0.08	17
MLL3	G809E	0.000626376	0.08	16
TP53	C275F	0.000627557	0.03	100
TP53	E336*	0.000650948	0.05	46
NOTCH2	P6R	0.000652851	0.04	75
BRAF	G469A	0.000737018	0.03	116
KEAP1	G430C	0.000741946	0.07	18
ARID1B	G316G	0.000756874	0.04	51
KRAS	G12V	0.000762513	-0.01	3008
HRAS	G13R	0.000779573	-0.04	55
MAP2K1	E203K	0.00079024	0.05	39
noncoding	chr22:41489000 G>T	0.000803212	0.08	15
KEAP1	G364C	0.000804783	0.08	15
noncoding	chr7:98478935 T>C	0.000817033	0.07	19
TP53	R249M	0.000819643	0.03	91
PRSS1	T180T	0.000826931	0.05	39
STK11	splice site 465-1G>T	0.000827009	0.07	18
DDR2	R668H	0.000827203	0.07	20
TP53	C277F	0.000856937	0.03	82
STK11	Q220*	0.000866882	0.05	34
BCORL1	R21H	0.000939916	0.06	26
KRAS	A146T	0.000964635	0.02	226
BCOR	V1203V	0.000965306	0.07	20
ERBB2	L755S	0.00100435	0.04	72
TP53	R248W	0.00101931	0.01	875
SPTA1	A2208A	0.00104308	0.06	29
TP53	P278F	0.00105039	0.08	16
GRM3	D511N	0.00107391	0.06	24
ARID1A	R1276*	0.00117143	0.04	57
IKZF1	C150C	0.00118937	0.07	17
TP53	C242F	0.00121141	0.03	99
FBXW7	R479*	0.00122159	0.05	30
KEAP1	R71L	0.00124143	0.07	17
TP53	Q331*	0.00126551	0.02	170
FLT1	S437L	0.00127755	0.07	19
MLL3	V920L	0.00130233	0.06	25
TP53	E326*	0.00131751	0.05	32
ROS1	R317W	0.00131988	0.07	19
ARAF	S214F	0.00132467	0.06	23
noncoding	chr19:7184674 G>A	0.00132645	0.06	22
noncoding	chr1:179089462 C>T	0.00132756	-0.07	16
KEAP1	R601L	0.00133242	0.07	18
PIK3CA	M1004I	0.00134877	0.06	22
PLCG2	F627F	0.00139828	0.07	16
PIK3CG	D884D	0.00145078	0.07	18
TP53	R181P	0.00157478	0.04	42
BRAF	G466V	0.00163444	0.03	77
TP53	G279E	0.00164869	0.05	41
TP53	R267Q	0.00169961	0.07	17
FBXW7	R465H	0.0017005	0.02	188
KDM6A	Q555*	0.00170088	0.07	16
TP53	E343*	0.0017073	0.05	40
PIK3CB	E1051K	0.00176882	0.04	45
noncoding	chr10:89653721 T>A	0.00178151	0.02	240
BRCA2	R2842C	0.00180857	0.06	27
TP53	G266R	0.00181174	0.02	138
CCND1	P287S	0.00187286	0.06	20
RB1	R255*	0.00187572	0.05	28
MLL3	A314A	0.00192047	0.03	102
ZNF703	S20*	0.0019242	0.05	28
STK11	L245F	0.00195192	0.07	15
TYRO3	splice site 2145+1del211	0.00198376	0.07	15
TP53	R283P	0.0019919	0.03	68
MAGI2	K1023*	0.00200511	0.06	26
noncoding	chr1:161293516 C>T	0.00202343	0.07	17
noncoding	chr13:102521044 G>A	0.00204111	0.06	23
KLHL6	A9T	0.00207209	0.07	15
CDKN2A	A102fs	0.00211314	0.07	18
CDKN2A	D108H	0.002129	0.06	24
MLL3	C302*	0.00217376	0.03	79
TYRO3	splice site 308+1del228	0.0021739	0.07	16
MLL2	E757*	0.00218426	0.03	68
TP53	splice site 97-1G>A	0.00220282	0.06	23
noncoding	chr7:98495311 A>G	0.00220857	0.06	20
TP53	splice site 672G>A	0.00227348	0.04	46
PBRM1	R921*	0.0023178	0.06	22
TP53	G334W	0.00232525	0.05	27
H3F3A	G35R	0.00238384	0.06	25
STK11	E223*	0.00239664	0.04	40
TP53	R273P	0.00239889	0.05	30
RANBP2	E2502*	0.00243705	0.06	20
TP53	D281Y	0.00247743	0.04	43
noncoding	chr3:185010974 T>C	0.00248709	0.05	35
noncoding	chr4:55561630 C>T	0.00255299	0.07	18
BRAF	G466R	0.00255323	0.06	19
PPP2R1A	R183Q	0.00258914	0.05	34
noncoding	chr11:76250762 C>T	0.00261045	0.06	22
SPEN	V3254*	0.00274045	0.04	42
TP53	Q104*	0.00278639	0.03	81
CDH2	C613C	0.00278764	0.07	15
TP53	Q192*	0.00282152	0.02	216
TP53	Q100*	0.00283843	0.03	72
ERBB3	D297Y	0.00287579	0.05	32
NF1	R416*	0.00287645	0.05	27
MLL3	T316T	0.00289906	0.06	22
noncoding	chr19:2211088 G>A	0.00292588	-0.07	16
RB1	R251*	0.00293256	0.05	32
CHEK2	P509S	0.00295692	0.06	18
EPHB1	D528D	0.00298177	0.07	15
TP53	R267P	0.00298341	0.05	35
HRAS	Q61K	0.00300453	0.04	52
noncoding	chr19:1219479 C>T	0.00301684	0.07	17
PIK3CA	E39K	0.00304969	0.06	24
EPHB6	A103V	0.00319798	0.07	15
noncoding	chr1:98165108 G>A	0.00326949	0.06	18
GATA3	M294K	0.00328542	0.07	16
noncoding	chr18:657683 T>C	0.00333846	-0.06	19
RANBP2	E645E	0.00336668	0.05	35
KEAP1	R320L	0.00348002	0.06	23
RUNX1T1	T462T	0.00351104	0.07	15
SPTA1	R1077H	0.00355127	0.03	62
STK11	W308C	0.00355765	0.06	23
RAC1	A159V	0.00357674	0.05	26
MLL3	E300D	0.00365172	0.04	43
ALK	R395H	0.00368307	0.06	18
CDKN2A	D108N	0.00377881	0.05	30
SDHA	Y543Y	0.00378669	0.07	15
TP53	R65*	0.00380756	0.06	21
FGFR3	G380R	0.00387717	0.07	16
TP53	V274F	0.00388096	0.03	59
GABRA6	R84H	0.00388178	0.06	19
ARID1B	A331G	0.00399605	0.06	21
STK11	E165*	0.00415912	0.05	27
ERBB2	S310Y	0.00416599	0.03	74
FANCD2	Y689Y	0.00419118	0.04	38
noncoding	chr15:99192749 C>T	0.00419933	-0.01	562
ERBB3	G284R	0.00425652	0.03	87
FLT4	splice site 3220-2del34	0.00426593	0.06	17
noncoding	chr19:42796447 G>A	0.0044359	0.07	16
ARID1B	A47*	0.0044418	0.04	49
noncoding	chr7:140434613 A>G	0.00448398	0.05	25
PARP4	R809H	0.00462272	0.05	23
TP53	R181H	0.00464018	0.06	21
RB1	Q395*	0.00465597	0.06	19
FLT4	splice site 3220-35_3220-2del34	0.0046891	0.03	77
TP53	R249W	0.00476467	0.04	34
noncoding	chr2:198257649 A>T	0.00477893	0.03	64
noncoding	chr5:38955027 G>A	0.00479067	0.06	19
RB1	W78*	0.00500547	0.06	20
noncoding	chr4:20533710 T>A	0.00518078	-0.01	2320
noncoding	chr3:10103769 G>A	0.00522841	0.04	33
ERBB3	E928G	0.00534057	0.03	64
CTNNB1	S33C	0.00547696	-0.02	112
GPR124	K1288del	0.00548846	0.05	23
KIT	L576P	0.00563542	-0.05	31
noncoding	chr6:163148807 C>T	0.00568591	-0.04	36
CDKN2A	E88*	0.00581861	0.04	51
DOT1L	G1452*	0.00588275	0.05	30
noncoding	chr1:158609647 C>T	0.00589115	0.05	22
SMAD4	Q289*	0.00605791	0.06	16
RB1	Q344*	0.0061256	0.06	16
TP53	E180*	0.00618578	0.05	30
TP53	P301fs	0.00618689	0.04	35
ARID1A	Y551fs	0.00620131	0.06	18
HLA.C	L184L	0.00620812	0.03	73
noncoding	chr19:7184684 A>G	0.00637495	0.02	119
noncoding	chr21:30698363 A>T	0.00640681	0.06	15
HRAS	G12S	0.00640975	0.04	47
noncoding	chr9:36966514 C>G	0.00651965	0.06	16
ARID1A	Q633*	0.00656071	0.06	17
HRAS	Q61R	0.00669005	-0.03	82
RB1	V654fs	0.00670093	0.06	17
SMAD4	S144*	0.0067483	0.04	32
KEL	R248W	0.00676025	0.06	17
noncoding	chr3:10077883 G>C	0.00681322	0.03	63
TP53	I162F	0.00687987	0.06	19
MAP2K1	K57N	0.00694193	0.03	82
ARID1A	R1446*	0.0069516	0.06	16
TGFBR2	R497*	0.00705471	0.06	15
CREBBP	R1446C	0.00711656	0.05	28
noncoding	chr2:47888145 C>G	0.0071315	0.04	31
noncoding	chr22:24176698 C>A	0.00722138	0.01	376
TP53	splice site 673-2A>T	0.00736489	0.04	37
MET	splice site 3028+3A>G	0.00738043	-0.06	18
EPHB6	R337C	0.00754645	0.05	23
GATA3	445fs	0.00762911	-0.06	16
PTEN	S59*	0.00762983	0.05	29
KRAS	Q61K	0.00763012	0.03	68
SMAD4	R445*	0.00767971	-0.03	86
noncoding	chr17:40491272 T>C	0.00771386	0.03	84
KEAP1	G603V	0.00775887	0.06	15
TP53	P250L	0.00778365	0.03	66
RNF43	R113	0.00793542	0.06	17
noncoding	chrX:110340604 G>A	0.00802164	0.03	74
INHBA	T135T	0.00809544	0.06	16
TP53	D259Y	0.00811308	0.03	62
MLL3	D332N	0.00817023	0.04	42
TP53	C176W	0.00821515	0.04	36
TP53	S215G	0.00824335	0.04	33
TP53	G262V	0.00827404	0.04	48
TAF1	E277*	0.00827968	0.02	127
TAF1	R1224W	0.00833991	0.06	15
PTEN	G127E	0.00835398	0.06	17
noncoding	chr11:118350998 A>C	0.00849232	-0.05	23
PIK3CA	E545G	0.00852886	0.03	71
PIK3CA	G364R	0.00858618	0.06	16
DICER1	E1418del	0.00864595	0.02	177
STK11	D53fs	0.00865214	0.05	23
STK11	G242V	0.00866226	0.04	29
MAP2K4	R281*	0.00866706	0.06	16
TP53	S241Y	0.00879995	0.04	44
noncoding	chr3:52678651 A>G	0.00906103	0.05	20
noncoding	chrX:70750477 G>A	0.00912798	0.03	64
PIK3R1	N564D	0.00913422	0.03	52
noncoding	chr6:31324254 A>C	0.00913962	0.03	79
PIK3CA	H1047R	0.00915533	0.01	1610
EGFR	H773*	0.00917276	-0.05	23
INSR	A1340V	0.009178	0.06	15
noncoding	chr14:81574686 A>T	0.00928264	0.05	27
PTEN	R335*	0.00944064	0.03	56
PIK3CA	E970K	0.00948701	0.05	23
noncoding	chr5:112151184 A>G	0.00950975	-0.02	254
noncoding	chr15:99192750 T>C	0.00953556	-0.01	1028
ARID1A	Q372fs	0.00962018	0.04	32
MAGI2	L1033M	0.0097453	0.04	28
TP53	P190fs	0.00985707	0.05	22
TP53	R158P	0.00987217	0.04	39
PIK3CA	E453Q	0.0100322	0.05	21
TP53	splice site 920-2A>T	0.0100387	0.04	32
noncoding	chr15:89811791 T>C	0.0103253	-0.05	25
TP53	E285*	0.0103734	0.04	33
CTNNB1	S37A	0.0104055	-0.06	18
MLL3	L797L	0.0106902	0.06	15
noncoding	chr8:93115170 G>T	0.0107336	-0.04	38
TP53	P190L	0.0107781	0.03	56
STK11	D53fs	0.0108623	0.04	28
EGFR	G719A	0.010946	-0.03	59
TP53	R175L	0.010951	0.04	28
TP53	L194F	0.0109574	0.04	37
AXIN1	A740T	0.0110093	0.05	22
TP53	P75fs	0.0113105	0.05	24
MTOR	E1799K	0.0113338	0.04	43
TP53	G154fs	0.0114501	0.03	50
noncoding	chr17:1783786 T>G	0.0114951	0.04	38
noncoding	chr19:30303539 C>G	0.0115201	0.04	31
PPP2R1A	S256F	0.0115497	-0.03	64
MLL3	T316N	0.011635	0.02	160
CHD4	R1105Q	0.0117887	0.06	15
CDKN2A	E120*	0.0118186	0.04	42
MYST3	Q1649	0.0119264	0.02	101
noncoding	chrX:70750478 A>G	0.012074	0.03	63
noncoding	chr10:93579175 A>G	0.0120958	0.06	16
NOTCH1	F357del	0.012215	0.04	35
RB1	R455*	0.0122316	0.05	25
ASXL1	V1367I	0.0122829	0.05	19
TP53	splice site 782+1G>T	0.0124484	0.04	42
noncoding	chr16:89882910 G>A	0.0125839	0.03	61
KEAP1	G480W	0.0126852	0.06	16
KEL	A645T	0.0127227	0.06	17
noncoding	chr21:44524355 T>C	0.0127956	0.05	18
noncoding	chr10:89720604 A>T	0.0130394	0.02	102
CDKN2A	E33*	0.0131155	0.05	21
APC	R332*	0.0132699	0.04	33
TP53	R158H	0.0132705	0.02	96
CASP8	Q482*	0.0132709	0.06	16
PIK3CA	Q546H	0.0134825	0.05	22
SMAD4	G365D	0.0135886	0.05	20
PLCG2	V105I	0.0138777	0.05	18
ALK	S295S	0.0139357	0.06	15
noncoding	chr6:29912228 G>T	0.0140273	0.01	339
FBXW7	R505S	0.0141219	0.05	20
ARID1A	Q878	0.0141437	0.06	16
noncoding	chr7:77824424 C>T	0.0141992	0.05	17
TP53	W146*	0.0142261	0.02	128
TYRO3	Q462fs	0.0142307	0.05	18
STK11	D237Y	0.0143473	0.05	18
noncoding	chr14:81558807 G>A	0.0143832	0.05	17
MYST3	Q1677*	0.0144634	0.02	137
TP53	P151S	0.014487	0.02	82
TP53	E294fs	0.0144922	0.03	43
noncoding	chr1:158656369 T>G	0.0146093	0.04	37
DNMT3A	Y735C	0.0146143	-0.03	64
TP53	P152fs	0.0146435	0.03	46
NF1	F1247fs	0.0147516	0.04	26
CIC	G107E	0.0147632	0.06	15
noncoding	chr19:2042670 G>A	0.0148688	0.05	22
TP53	Q331H	0.0149174	0.03	43
noncoding	chr2:141294300 T>G	0.0149753	0.04	25
NTRK1	A107A	0.0151289	0.06	17
EGFR	E709A	0.0154071	-0.05	17
EPHA5	R417Q	0.0154079	0.05	19
TP53	splice site 920-1G>T	0.0154483	0.04	39
ARID1A	M1634fs	0.0155115	0.05	21
noncoding	chr1:65306871 C>T	0.0155482	0.05	21
STK11	F298L	0.0155915	0.04	32
TP53	M246V	0.0156572	0.03	78
LRP1B	D2911N	0.0157666	0.06	15
GRM3	D279D	0.0159512	0.05	21
noncoding	chr2:61147617 G>T	0.0161752	0.03	60
FBXW7	S582L	0.0162522	0.03	43
MYST3	P1655	0.0164213	0.02	121
noncoding	chr2:202151365 A>G	0.0164342	0.05	19
noncoding	chr1:2492004 C>T	0.0164681	0.06	15
PARP4	splice site 3115-4_3115-1delATAG	0.0164724	0.05	23
MLL3	I331V	0.016579	0.02	117
ARID1A	Q515	0.0166765	0.05	23
TP53	R280I	0.0167235	0.03	57
SMARCA4	R1192C	0.0167531	0.05	22
GNAS	P349*	0.0168337	0.02	88
noncoding	chr2:198257947 G>A	0.0170098	0.04	30
NTRK3	K732T	0.0170371	0.05	23
BRAF	G596R	0.0170781	0.04	25
TP53	E349*	0.0171179	0.03	69
MLL3	F324F	0.0171692	0.06	15
CTNNB1	S37C	0.017297	0.02	150
TET2	R550*	0.0174778	0.05	22
noncoding	chr4:185350271 G>A	0.0179308	0.06	15
noncoding	chrX:53222054 C>T	0.0179952	-0.01	425
MLL2	R3719*	0.0180059	0.04	25
noncoding	chrX:70750293 G>A	0.0181415	0.06	15
noncoding	chr19:11170606 G>A	0.0181965	0.06	15
noncoding	chr15:99500709 C>T	0.0182317	0.06	15
noncoding	chr19:33792207 C>G	0.0182439	-0.06	15
GABRA6	K173T	0.0183355	0.04	24
TP53	splice site 673-1G>A	0.0183496	0.03	45
noncoding	chr1:226259211 T>A	0.018374	0.04	27
noncoding	chr17:17119658 G>A	0.0187592	0.04	24
noncoding	chr10:43596181 C>T	0.0188028	0.05	20
NFE2L2	D61H	0.0188438	0.06	15
RUNX1T1	V419I	0.018932	0.05	19
NFE2L2	G15E	0.0192044	0.05	17
CDKN2A	D84Y	0.0192942	0.04	31
TP53	E346*	0.0193165	0.04	27
FGF4	S194S	0.0194937	0.05	20
TP53	G245D	0.0198238	0.02	152
noncoding	chr13:73340216 A>G	0.0199845	-0.03	59
FAM123B	R626*	0.0201658	0.05	21
GATA3	G125*	0.0201988	0.04	31
TP53	E204*	0.0204434	0.02	102
SMARCB1	R377H	0.0206937	0.03	57
noncoding	chr17:40481553 G>A	0.0207604	0.05	15
TP53	R213Q	0.0207633	0.02	86
SPTA1	R891*	0.0208002	0.04	32
PIK3R1	K567E	0.0209278	0.03	47
SMAD4	R361C	0.0212182	-0.01	219
MET	D1010N	0.0212465	-0.03	38
noncoding	chr5:149441016 A>C	0.0212736	-0.04	25
STK11	Q159*	0.0213577	0.05	17
noncoding	chr17:17127495 G>A	0.0214642	0.05	18
CTNNB1	T41I	0.0215728	0.03	62
NOTCH1	E455K	0.0216	0.05	15
LZTR1	R697Q	0.0217326	0.05	15
FAM123B	R497	0.021854	0.03	48
noncoding	chr16:31143920 T>G	0.0223165	0.04	27
PIK3CA	N345K	0.0223605	-0.01	225
noncoding	chr16:3827711 A>C	0.022483	-0.02	119
ARID1A	R1722*	0.0224865	0.04	27
NTRK1	A5T	0.0226176	0.05	17
TET2	A1505T	0.0226659	0.04	28
CDKN2A	P48L	0.0230604	0.04	31
NFE2L2	R18G	0.0230987	0.03	63
noncoding	chr13:28611268 T>A	0.0231614	-0.04	34
noncoding	chr18:48584873 G>T	0.0232283	-0.01	260
FAT3	A1573A	0.0233049	0.05	16
HSP90AA1	E365	0.0236614	0.02	128
MLL3	Y816fs	0.0238502	0.02	97
MET	splice site 3028+1G>T	0.0245682	-0.05	19
TYRO3	A29A	0.0246404	0.02	89
TP53	E258Q	0.0249003	0.05	15
NF1	N1054H	0.0253151	0.05	16
MDM4	S367L	0.0254357	0.03	37
STK11	splice site 465-2A>T	0.0256895	0.05	16
PPP2R1A	R183W	0.0256934	0.02	102
noncoding	chr2:198267819 T>C	0.0257101	0.04	29
noncoding	chr1:120611935 G>A	0.0257473	0.04	21
NOTCH1	G310R	0.0258461	0.05	15
noncoding	chr13:25021144 G>A	0.0261644	0.05	15
noncoding	chr1:226259197 G>A	0.0262021	0.02	73
TP53	H193R	0.0262706	-0.02	171
TP53	V172F	0.0263544	0.03	45
ATM	R2832C	0.0264714	0.05	20
SMAD4	H92Y	0.026595	0.05	17
PTEN	T319fs	0.0269777	0.02	164
PBRM1	N258fs	0.0272582	0.04	28
GRM3	R352Q	0.0273256	0.05	17
FAM123B	E381*	0.0274296	0.02	91
TP53	W53*	0.0276454	0.02	92
noncoding	chr10:101989294 C>A	0.0277341	-0.05	19
TSC2	A1141T	0.0277923	0.04	29
TP53	E285V	0.0278397	0.05	16
MTOR	A1828	0.0278539	0.05	17
CBL	A848T	0.0279337	0.05	15
noncoding	chrX:53222052 C>G	0.0281413	-0.01	482
KEAP1	T142M	0.0283815	0.05	15
DNMT3A	R635W	0.0285519	0.03	51
IDH2	R172W	0.0289286	-0.04	30
TP53	S183*	0.0292506	0.02	93
noncoding	chr12:133201450 A>G	0.0293358	0.01	199
STK11	E145*	0.0294148	0.04	23
noncoding	chr18:25757014 C>G	0.0295205	0.03	53
TP53	A161T	0.0296239	0.02	67
noncoding	chrX:53222053 C>A	0.0296385	-0.01	249
TP53	splice	0.0299064	0.03	62
PRSS1	A173G	0.029992	0.03	42
ARID1B	A331A	0.0301064	0.04	21
noncoding	chr6:30865411 C>T	0.0302706	0.05	16
SH2B3	D485*	0.0305327	0.02	81
noncoding	chr6:30856953 T>G	0.0306606	-0.05	15
noncoding	chr6:106536046 G>A	0.0309953	0.04	24
RANBP2	I656M	0.0310281	0.03	41
