# Supplementary material for: Analysis of 100,000 human cancer genomes reveals the landscape of tumor mutational burden
Source: Genome Med. 2017 Apr 19;9:34. doi: 10.1186/s13073-017-0424-2 (PMC5395719; doi:10.1186/s13073-017-0424-2)
Supplement: Supplementary file 8 — Summary of PMS2 promoter mutations (xls). For each PMS2 promoter mutation which was found to be significantly associated with TMB, the genomic coordinate, number of observations, and median TMB in specimens with that mutation is provided. (XLSX 42 kb) [file 13073_2017_424_MOESM8_ESM.xlsx]

## Sheet: Sheet1
PMS2 Variant	Genomic Coordinate	Number of Observations	Median TMB
PMS2-110G>A	chr7:6048723	18	96.4963
PMS2-147C>T	chr7:6048760	55	83.8836
PMS2-175C>T	chr7:6048788	100	66.7663
PMS2-176C>T	chr7:6048789	42	85.6854
PMS2-177C>T	chr7:6048790	28	87.9376
PMS2-184C>T	chr7:6048797	21	90.1899
PMS2-190C>T	chr7:6048803	30	80.7304
PMS2-210G>A	chr7:6048823	43	94.6945
PMS2-211G>A	chr7:6048824	82	73.9736
PMS2-217T>G	chr7:6048830	26	14.5136
PMS2-231G>A	chr7:6048844	15	60.4599
PMS2-233G>A	chr7:6048846	16	78.0277
