# Supplementary material for: Analysis of 100,000 human cancer genomes reveals the landscape of tumor mutational burden
Source: Genome Med. 2017 Apr 19;9:34. doi: 10.1186/s13073-017-0424-2 (PMC5395719; doi:10.1186/s13073-017-0424-2)
Supplement: Supplementary file 9 — Disease distribution of PMS2 promoter mutations (xls). The frequency of PMS2 promoter mutations in disease types with frequency greater than 0.1. Frequency, binomial 95% confidence interval on the frequency, number of specimens in that disease type, and number and specimens with promoter mutations is provided. (XLSX 31 kb) [file 13073_2017_424_MOESM9_ESM.xlsx]

## Sheet: Sheet1
Disease type	Frequency of PMS2 Promoter Mutations	95% CI on Frequency	Number of total specimens	Numbers of specimens with PMS2 Promoter Mutations
skin basal cell carcinoma	23.6	14.2 - 33.1	72	17
skin squamous cell carcinoma (scc)	19.2	14 - 24.6	203	39
unknown primary melanoma	10.5	8.7 - 12.6	974	102
head and neck melanoma	10	4.3 - 21.4	50	5
skin melanoma	9.3	7.4 - 11.7	707	66
skin merkel cell carcinoma	8.8	5.2 - 14.5	147	13
unknown primary squamous cell carcinoma (scc)	3.3	2 - 5.2	490	16
head and neck squamous cell carcinoma (hnscc)	2.7	1.8 - 4.1	840	23
unknown primary malignant neoplasm (nos)	2.2	0.9 - 5	229	5
unknown primary carcinoma (nos)	0.8	0.4 - 1.5	1106	9
lung squamous cell carcinoma (scc)	0.4	0.2 - 0.8	1714	7
lung non-small cell lung carcinoma (nos)	0.3	0.1 - 0.6	2027	6
breast invasive ductal carcinoma (idc)	0.1	0 - 0.3	3135	4
lung adenocarcinoma	0.1	0 - 0.2	9505	9
colon adenocarcinoma (crc)	0.1	0 - 0.2	6052	5
