# Supplementary material for: Analysis of 100,000 human cancer genomes reveals the landscape of tumor mutational burden
Source: Genome Med. 2017 Apr 19;9:34. doi: 10.1186/s13073-017-0424-2 (PMC5395719; doi:10.1186/s13073-017-0424-2)
Supplement: Supplementary file 10 — Co-occurrence of PMS2 promoter mutations with alterations in genes (xls). Results of logistic regression test for co-occurrence of alterations with PMS2 promoter mutations in skin melanoma. The mutation count (number of specimens with known or likely functional mutation in the gene), gene mutation frequency in PMS2+ (frequency of known or likely functional mutations in the gene in specimens with PMS2 promoter mutation), gene mutation frequency in PMS2− (frequency of known or likely functional mutations in the gene in specimens without PMS2 promoter mutation), odds ratio, and p value are provided. (XLSX 48 kb) [file 13073_2017_424_MOESM10_ESM.xlsx]

## Sheet: Sheet1
Gene tested	Mutation count	Gene mutation freq PMS2 +	Gene mutation frq PMS2 -	Odds Ratio	p value
NF1	416	0.44	0.16	1.91759	0.000242
FBXW7	65	0.08	0.02	2.73954	0.00144
RUNX1T1	28	0.06	0.01	4.07438	0.00175
CDKN2A	356	0.3	0.15	1.72556	0.0021
MAP3K1	9	0.03	0	10.6063	0.00218
INPP4B	8	0.01	0	0.0136308	0.00285
SMARCA4	39	0.06	0.01	3.08475	0.00323
BRIP1	23	0.04	0.01	3.52112	0.00823
CDH1	5	0.01	0	11.1734	0.00935
MEN1	19	0.03	0.01	3.88921	0.00948
RAC1	101	0.1	0.04	1.94011	0.01
NOTCH1	24	0.04	0.01	3.26015	0.02
KEL	59	0.1	0.02	2.21332	0.02
CDH20	5	0.01	0	10.2776	0.02
JAK3	4	0.01	0	16.655	0.03
CTNNA1	4	0.01	0	8.7014	0.03
NTRK3	26	0.03	0.01	2.71776	0.04
PIK3CA	60	0.05	0.02	2.08292	0.04
RICTOR	14	0.01	0.01	0.142411	0.04
PRKDC	5	0.01	0	6.02319	0.05
BRCA1	26	0.01	0.01	0.0842094	0.05
RAD50	21	0.01	0.01	0.126897	0.06
SYK	3	0.01	0	10.371	0.06
AXL	12	0.02	0	3.86117	0.06
GPR124	2	0	0	14.5324	0.06
STAT4	16	0.04	0	3.23738	0.06
ERBB4	80	0.09	0.03	1.77455	0.07
BTK	4	0.01	0	7.07662	0.07
CHD2	19	0.03	0.01	2.66784	0.07
PTPRD	66	0.1	0.02	1.81237	0.07
FANCM	11	0.01	0	0.135385	0.08
RB1	60	0.02	0.03	0.367716	0.08
KDR	46	0.04	0.02	0.365595	0.08
KRAS	49	0.01	0.02	0.271445	0.08
EPHB1	7	0.02	0	4.82328	0.1
SETD2	64	0.05	0.03	0.431128	0.1
FGFR3	10	0.01	0	3.28348	0.11
SOX9	4	0.01	0	9.12094	0.11
MYCN	8	0.01	0	3.42126	0.11
GNA13	3	0.01	0	7.61568	0.11
FGFR2	39	0.04	0.02	0.404107	0.12
GATA1	7	0.01	0	0.123915	0.12
GLI1	6	0	0	0.064639	0.13
EGFR	29	0.03	0.01	0.320253	0.13
TRRAP	21	0.03	0.01	2.37952	0.13
BAP1	65	0	0.03	0.217732	0.13
PHLPP2	2	0	0	8.44589	0.14
GRIN2A	174	0.21	0.07	1.40703	0.15
ZNRF3	2	0	0	7.99485	0.15
GNAQ	63	0.01	0.03	0.34732	0.16
BLM	3	0.01	0	8.50895	0.16
TSC2	22	0.01	0.01	0.228657	0.16
GNA11	59	0	0.03	0.243685	0.16
CBL	66	0.08	0.02	1.57512	0.17
ERBB2	25	0.04	0.01	1.94974	0.17
CHEK2	11	0.01	0	2.61441	0.18
ATM	77	0.06	0.03	1.56891	0.18
TBX3	10	0	0	0.138796	0.19
FGF3	3	0.01	0	6.97196	0.19
IGF1	2	0	0	7.27737	0.19
BCORL1	11	0.01	0	2.68047	0.19
EZH2	42	0.03	0.02	1.80582	0.19
GRM3	92	0.11	0.03	1.46589	0.19
CDKN1B	5	0.01	0	3.65887	0.19
SPTA1	120	0.14	0.04	1.40684	0.2
PAX5	5	0.01	0	3.52295	0.2
SRC	5	0.01	0	3.99177	0.21
PAK7	51	0.05	0.02	0.551158	0.21
ALK	7	0.01	0	2.92834	0.21
AXIN1	8	0.01	0	2.86605	0.22
EPHA5	5	0.01	0	3.38075	0.22
FLCN	9	0.01	0	2.52127	0.23
FAM123B	24	0.03	0.01	1.888	0.23
WT1	16	0.01	0.01	0.257753	0.24
SMO	6	0	0	0.139205	0.24
ATR	34	0.03	0.01	0.462282	0.25
EPHB6	6	0.02	0	3.52432	0.25
IGF2R	4	0	0	3.81336	0.25
BARD1	3	0	0	4.26973	0.25
ARAF	9	0.02	0	2.45754	0.25
ASXL1	24	0.03	0.01	1.86209	0.26
HGF	32	0.02	0.01	0.449515	0.26
TAF1	7	0.01	0	2.66171	0.27
CREBBP	19	0.02	0.01	0.371815	0.28
PRSS1	9	0.01	0	0.292643	0.28
TEK	13	0.01	0.01	0.30345	0.28
FAT3	19	0.02	0.01	1.87114	0.28
PIK3CG	26	0.02	0.01	0.495013	0.29
KIT	79	0.03	0.04	0.580261	0.3
CHUK	15	0.02	0.01	1.95997	0.3
EPHA3	27	0.02	0.01	0.442855	0.3
CRLF2	7	0.01	0	2.53335	0.3
FANCA	20	0.01	0.01	0.412888	0.32
LRP1B	282	0.29	0.11	1.22759	0.33
RET	11	0.01	0	0.333067	0.33
FLT3	23	0.03	0.01	0.481589	0.34
FLT1	40	0.03	0.02	0.588065	0.34
NOTCH2	31	0.03	0.01	1.59529	0.34
CUL3	6	0.01	0	2.38987	0.34
VHL	11	0.01	0	2.17225	0.34
STAG2	15	0.02	0.01	1.95542	0.34
APC	95	0.09	0.04	1.34844	0.35
FLT4	6	0.01	0	2.49198	0.36
BRD4	10	0.01	0	2.11188	0.38
SPEN	35	0.05	0.01	1.48154	0.39
ERG	2	0	0	3.83511	0.39
PIK3R1	24	0.01	0.01	0.452152	0.39
GABRA6	17	0.01	0.01	1.73559	0.41
MSH6	8	0.01	0	2.03318	0.41
MERTK	5	0	0	0.339583	0.41
SMAD4	3	0	0	2.76399	0.41
NOTCH3	28	0.04	0.01	1.50013	0.42
RANBP2	6	0.01	0	2.26145	0.43
TSC1	22	0.02	0.01	1.54838	0.44
FGF23	3	0	0	2.65746	0.45
BCOR	11	0.01	0	0.442247	0.45
IRF2	7	0.01	0	1.88569	0.46
MLH1	9	0.01	0	1.91681	0.46
CDH2	18	0.03	0.01	1.60835	0.48
PIK3C2G	8	0.01	0	1.90767	0.48
TP53	487	0.41	0.2	1.13966	0.48
EPHA7	39	0.04	0.02	1.35792	0.49
PALB2	9	0.01	0	1.93778	0.49
RAD51C	5	0	0	2.14285	0.5
RUNX1	12	0.01	0	0.570494	0.51
PREX2	50	0.05	0.02	1.3151	0.51
EPHA6	52	0.06	0.02	1.29285	0.51
FGF6	9	0.01	0	1.77931	0.52
FANCD2	4	0	0	2.22094	0.52
INSR	4	0	0	0.0926969	0.52
SDHA	9	0.01	0	0.286586	0.52
DICER1	18	0.02	0.01	0.586902	0.53
CDC73	7	0	0	1.97488	0.53
FANCL	4	0	0	2.20108	0.55
MEF2B	3	0	0	0.136245	0.56
KLHL6	5	0	0	1.95596	0.56
POLE	5	0.01	0	2.02688	0.57
PPP2R1A	3	0	0	2.48128	0.57
PBRM1	55	0.04	0.02	0.764789	0.57
CIC	25	0.02	0.01	0.586405	0.58
MLL	8	0	0	0.508744	0.58
STK11	15	0.01	0.01	1.5293	0.58
PPARG	6	0	0	1.81678	0.59
CHD4	14	0.01	0.01	0.635873	0.59
RAF1	17	0.02	0.01	1.37958	0.59
SMARCD1	6	0	0	0.524411	0.6
IKZF1	19	0.02	0.01	1.35102	0.61
ROS1	31	0.03	0.01	0.740512	0.61
NOTCH4	53	0.06	0.02	1.20697	0.63
C11orf30	3	0	0	1.82739	0.65
NF2	33	0.03	0.01	1.27254	0.65
CSF1R	21	0.02	0.01	0.737361	0.65
ATRX	49	0.03	0.02	1.2144	0.66
MAP3K13	12	0.01	0	1.373	0.66
TGFBR2	5	0	0	1.69252	0.67
KDM5C	12	0	0.01	0.633917	0.67
SNCAIP	18	0.02	0.01	0.739015	0.68
KEAP1	3	0	0	0.198334	0.69
DAXX	8	0	0	0.639132	0.69
BRCA2	41	0.04	0.02	1.20608	0.69
BCL6	3	0	0	0.201119	0.69
GNAS	20	0.02	0.01	0.769821	0.73
ARID2	213	0.15	0.09	1.0758	0.75
SF3B1	84	0.03	0.04	1.13838	0.75
BRAF	822	0.31	0.38	0.949647	0.75
FGFR4	6	0	0	1.43813	0.76
CTNNB1	107	0.05	0.05	1.1162	0.76
SLIT2	44	0.04	0.02	1.13559	0.77
PDGFRA	26	0.03	0.01	1.16573	0.78
NCOR1	21	0.02	0.01	1.18699	0.78
MSH2	12	0.02	0	0.747152	0.78
PTCH1	28	0.03	0.01	1.16238	0.78
MUTYH	32	0.01	0.01	1.16592	0.81
GATA3	9	0.01	0	1.22054	0.81
PTPN11	17	0.01	0.01	1.17195	0.82
EP300	3	0	0	0.73684	0.82
LRP6	5	0	0	1.28339	0.83
FANCC	10	0	0	0.783164	0.83
GALNT12	4	0	0	0.756894	0.83
MLL2	37	0.03	0.02	0.895468	0.83
ARID1A	96	0.09	0.04	1.06518	0.84
MAGI2	26	0.02	0.01	0.892403	0.85
VEGFA	3	0	0	1.27611	0.85
PRKCI	8	0.02	0	1.19613	0.85
TET2	74	0.06	0.03	0.933932	0.86
MET	18	0.01	0.01	0.886437	0.86
PARK2	20	0.02	0.01	0.897863	0.87
CARD11	15	0.03	0	1.12495	0.87
GATA4	5	0	0	1.20338	0.87
NTRK1	11	0.01	0	1.14565	0.87
HRAS	24	0.01	0.01	0.899437	0.87
IDH1	52	0.02	0.02	1.07771	0.88
PRKAR1A	13	0	0.01	0.866791	0.89
SH2B3	4	0	0	0.883563	0.92
LZTR1	15	0.01	0.01	1.07392	0.93
CCND1	5	0	0	0.904707	0.93
DNMT3A	83	0.06	0.04	1.02986	0.94
ESR1	9	0.01	0	0.936561	0.94
SMARCB1	10	0.01	0	1.05907	0.95
RBM10	8	0	0	0.941265	0.96
ACVR1B	4	0	0	1.19009e-08	0.96
CTCF	10	0	0.01	4.27554e-09	0.96
FAT1	49	0.05	0.02	1.02505	0.96
TP53BP1	4	0	0	4.56914e-08	0.96
MLL3	9	0.01	0	0.952005	0.96
CDK12	14	0	0.01	1.75165e-07	0.96
NRAS	544	0.21	0.25	1.00847	0.96
GATA2	3	0	0	4.83054e-08	0.96
RAD51	2	0	0	7.29525e-09	0.97
EPHB4	3	0	0	1.05318	0.97
NBN	2	0.01	0	2.23606e+06	0.97
MAP2K4	5	0	0	1.04981e-06	0.97
TOP1	2	0.01	0	3.55019e+06	0.97
PTEN	172	0.08	0.08	1.01107	0.97
FH	8	0	0	1.18438e-07	0.97
MYST3	7	0	0	3.54703e-06	0.97
TSHR	10	0.01	0	1.04059	0.97
TP63	2	0	0	1.79953e-06	0.97
WISP3	2	0	0	9.95728e-07	0.97
PIK3CB	7	0	0	5.40258e-06	0.97
ERBB3	5	0	0	2.00249e-06	0.97
U2AF1	7	0	0	6.11284e-06	0.97
PMS2	6	0	0	3.36996e-06	0.97
TNKS	7	0	0	6.66053e-06	0.97
KDM6A	5	0	0	1.79591e-06	0.97
SDHD	2	0	0	3.18738e-06	0.97
FAS	3	0	0	6.25013e-07	0.97
AR	5	0	0	3.18182e-06	0.97
AKT2	2	0	0	6.92436e-08	0.97
PIK3R2	6	0	0	6.60858e-06	0.97
SUFU	6	0	0	6.82191e-06	0.97
KDM5A	5	0	0	3.22231e-06	0.97
FUBP1	7	0	0	0.964684	0.97
HNF1A	2	0.01	0	1.6586e+06	0.97
POLD1	2	0	0	7.79746e-06	0.97
PLCG2	2	0	0	6.35747e-06	0.97
PIK3C3	2	0	0	1.02538e-05	0.97
MTOR	13	0.01	0.01	1.02856	0.97
IDH2	5	0	0	5.72497e-06	0.98
DDR2	2	0.01	0	1.22523e+06	0.98
PTCH2	5	0	0	6.1624e-06	0.98
IL7R	9	0	0	8.22738e-07	0.98
ARID1B	2	0	0	1.17568e-05	0.98
RNF43	8	0	0	5.61975e-07	0.98
LYN	2	0	0	1.42165e-05	0.98
FGFR1	4	0	0	3.09294e-06	0.98
CEBPA	2	0	0	1.34841e-05	0.98
CYLD	4	0	0	2.61807e-06	0.98
SDHB	2	0	0	1.42741e-05	0.98
TNFRSF14	2	0	0	1.55997e-05	0.98
REL	2	0	0	1.62011e-05	0.98
FGF12	4	0	0	3.33756e-06	0.98
QKI	2	0	0	1.61621e-05	0.98
CDK4	11	0	0.01	2.80855e-06	0.98
ERCC4	2	0	0	1.77941e-05	0.98
PDCD1LG2	2	0	0	2.01764e-05	0.98
HSD3B1	4	0	0	4.34326e-06	0.98
TNFAIP3	3	0	0	1.11221e-06	0.98
SOX10	2	0	0	2.34305e-05	0.98
AKT3	10	0	0.01	2.55697e-06	0.98
TIPARP	4	0	0	6.96571e-06	0.98
MYD88	4	0	0	7.35285e-06	0.98
JAK2	8	0	0	1.76734e-06	0.98
FOXP1	3	0	0	2.38791e-06	0.98
RPTOR	3	0	0	2.83321e-06	0.98
MAP2K2	3	0	0	3.18309e-06	0.98
BACH1	3	0	0	3.57714e-06	0.98
PRDM1	5	0	0	1.03436	0.98
INHBA	9	0.01	0	1.02329	0.98
XRCC3	3	0	0	5.17756e-06	0.98
MAP2K1	68	0.03	0.03	1.00857	0.98
CASP8	9	0	0	1.00231	1
