# Supplementary material for: Analysis of 100,000 human cancer genomes reveals the landscape of tumor mutational burden
Source: Genome Med. 2017 Apr 19;9:34. doi: 10.1186/s13073-017-0424-2 (PMC5395719; doi:10.1186/s13073-017-0424-2)
Supplement: Supplementary file 11 — Somatic/germline calls for PMS2 promoter mutations (xls). Results of algorithm to call mutations as somatic, germline, or ambiguous (see “Methods”). For each PMS2 promoter mutation, the number of times it was called somatic, ambiguous, or germline is provided. (XLSX 34 kb) [file 13073_2017_424_MOESM11_ESM.xlsx]

## Sheet: Sheet1
Position	# somatic	# ambiguous	# germline	Total
6048723	14	1	0	15
6048760	26	9	5	40
6048788	66	14	3	83
6048790	19	5	0	24
6048797	16	4	1	21
6048803	20	5	1	26
6048823	25	8	3	36
6048824	45	11	6	62
6048830	21	5	0	26
6048844	8	5	0	13
6048846	14	1	1	16
	274	68	20	362
