# Supplementary material for: Analysis of 100,000 human cancer genomes reveals the landscape of tumor mutational burden
Source: Genome Med. 2017 Apr 19;9:34. doi: 10.1186/s13073-017-0424-2 (PMC5395719; doi:10.1186/s13073-017-0424-2)
Supplement: Supplementary file 12 — Allele fraction of PMS2 promoter mutations and selected mutations in melanoma (xls). For selected mutation in melanoma (NRAS Q61K and BRAF V600E), and for each of the PMS2 promoter mutations, the median, minimum, and maximum allele fraction (fraction of reads at that position showing the mutation) and number of specimens with that mutation are provided. (XLSX 40 kb) [file 13073_2017_424_MOESM12_ESM.xlsx]

## Sheet: Sheet1
Mutation	Genomic location	Median allele fraction	Min allele fraction	Max allele fraction	Number of melanoma specimens with mutation
NRAS Q61K		0.35	0.02	0.9	192
BRAF V600E		0.37	0.01	0.97	521
PMS2-110G>A	chr7:6048723	0.22	0.08	0.52	12
PMS2-147C>T	chr7:6048760	0.24	0.05	0.85	44
PMS2-175C>T	chr7:6048788	0.24	0.05	0.78	65
PMS2-176C>T	chr7:6048789	0.29	0.07	0.64	24
PMS2-177C>T	chr7:6048790	0.27	0.06	0.51	19
PMS2-184C>T	chr7:6048797	0.28	0.08	0.54	18
PMS2-190C>T	chr7:6048803	0.3	0.17	0.68	20
PMS2-210G>A	chr7:6048823	0.23	0.05	0.57	36
PMS2-211G>A	chr7:6048824	0.25	0.06	0.68	46
PMS2-217T>G	chr7:6048830	0.36	0.36	0.36	1
PMS2-231G>A	chr7:6048844	0.36	0.09	0.56	13
PMS2-233G>A	chr7:6048846	0.21	0.08	0.64	13
