# Supplementary material for: Analysis of 100,000 human cancer genomes reveals the landscape of tumor mutational burden
Source: Genome Med. 2017 Apr 19;9:34. doi: 10.1186/s13073-017-0424-2 (PMC5395719; doi:10.1186/s13073-017-0424-2)
Supplement: Supplementary file 13 — Functional scores for PMS2 promoter mutations. For each of the PMS2 promoter mutation locations, the scores for three functional prediction methods are provided. See “References” section. (XLSX 36 kb) [file 13073_2017_424_MOESM13_ESM.xlsx]

## Sheet: Sheet1
	fathmm score*	Deepsea score**	Linsight score***
chr7:6048723	0.838	0.041	0.192
chr7:6048760	0.994	0.0028	0.463
chr7:6048788	0.873	0.0056	0.128
chr7:6048789	0.893	0.0023	0.128
chr7:6048790	0.839	0.02	0.135
chr7:6048797	0.843	0.019	0.135
chr7:6048803	0.864	0.0049	0.307
chr7:6048823	0.845	0.007	0.429
chr7:6048824	0.932	0.0015	0.974
chr7:6048830	0.839	0.017	0.464
chr7:6048844	0.826	0.026	0.314
chr7:6048846	0.824	0.022	0.178
*fathmm score ranges from 0-1, higher score means more likely to be functional
**Deepsea score ranges from 0-1, lower score means more likely to be functional
**Linsight score ranges from 0-1, score represents probability the base is under negative selection
